# Supplementary material for: Use of ICD-9-CM coding for identifying antibiotic prescriptions during hospitalization: a Delphi consensus model
Source: Infect Prev Pract. 2024 Oct 28;6(4):100416. doi: 10.1016/j.infpip.2024.100416 (PMC11651032; doi:10.1016/j.infpip.2024.100416)
Supplement: Multimedia component 2 [file mmc2.xlsx]

## Sheet: Foglio1
Table S2. ICD9-CM codes included in the model
Code	Description
001	Cholera
0010	Cholera due to vibrio cholerae
0011	Cholera due to vibrio cholerae el tor
0019	Cholera, unspecified
002	Typhoid and Paratyphoid fever
0020	Typhoid fever
0021	Paratyphoid fever A
0022	Paratyphoid fever B
0023	Paratyphoid fever C
0029	Paratyphoid fever, unspecified
003	Other Salmonella infections
0030	Salmonella gastroenteritis
0031	Salmonella septicemia
0032	Localized Salmonella infection
00320	Localized salmonella infection, unspecified
00321	Salmonella meningitis
00322	Salmonella pneumonia
00323	Salmonella arthritis
00324	Salmonella osteomyelitis
00329	Other localized salmonella infections
0038	Other specified salmonella infections
0039	Salmonella infection, unspecified
004	Shigella infection
0040	Shigella dysenteriae
0041	Shigella flexneri
0042	Shigella boydii
0043	Shigella sonnei
0048	Other specified shigella infections
0049	Shigellosis, unspecified
005	Bacterial food poisoning
0050	Staphylococcal food poisoning
0052	Food poisoning due to Clostridium perfringens (C. welchii)
0053	Food poisoning due to other Clostridia
0054	Food poisoning due to Vibrio parahaemolyticus
0058	Other bacterial food poisoning
00581	Food poisoning due to Vibrio vulnificus
00589	Other bacterial food poisoning
0059	Food poisoning, unspecified
006	Amebiasis
0060	Acute amebic dysentery without mention of abscess
0061	Chronic intestinal amebiasis without mention of abscess
0062	Amebic nondysenteric colitis
0063	Amebic liver abscess
0064	Amebic lung abscess
0065	Amebic brain abscess
0066	Amebic skin ulceration
0068	Amebic infection of other sites
0069	Amebiasis, unspecified
007	Other protozoal intestinal diseases
0070	Balantidiasis
0071	Giardiasis
0072	Coccidiosis
0073	Intestinal trichomoniasis
0075	Cyclosporiasis
0078	Other specified protozoal intestinal diseases
0079	Unspecified protozoal intestinal disease
008	Intestinal infection due to other organisms
0080	Intestinal infection due to E. coli
00800	Intestinal infection due to E. coli, unspecified
00801	Intestinal infection due to enteropathogenic E. coli
00802	Intestinal infection due to enterotoxigenic E. coli
00803	Intestinal infection due to enteroinvasive E. coli
00804	Intestinal infection due to enterohemorrhagic E. coli
00809	Intestinal infection due to other intestinal E. coli infections
0081	Intestinal infection due to arizona group of paracolon bacilli
0082	Intestinal infection due to aerobacter aerogenes
0083	Intestinal infection due to proteus (mirabilis) (morganii)
0084	Intestinal infection due to other bacteria, specified
00841	Intestinal infection due to staphylococcus
00842	Intestinal infection due to pseudomonas
00843	Intestinal infection due to campylobacter
00844	Intestinal infection due to yersinia enterocolitica
00845	Intestinal infection due to Clostridium difficile
00846	Intestinal infection due to other anaerobes
00847	Intestinal infection due to other gram-negative bacteria
00849	Intestinal infection due to other organisms
0085	Bacterial enteritis, unspecified
009	Intestinal infection, unspecified
0090	Infectious colitis, enteritis, and gastroenteritis
0091	Colitis, enteritis, and gastroenteritis of presumed infectious origin
0092	Infectious diarrhea
0093	Diarrhea of presumed infectious origin
010	Tuberculous infection
0100	Primary tuberculous infection
01000	Primary tuberculous infection, unspecified
01001	Primary tuberculous infection, bacteriological or histological examination not done
01002	Primary tuberculous infection, bacteriological or histological examination unknown (at present)
01003	Primary tuberculous infection, tubercle bacilli found (in sputum) by microscopy
01004	Primary tuberculous infection, tubercle bacilli not found (in sputum) by microscopy, but found by bacterial culture
01005	Primary tuberculous infection, tubercle bacilli not found by bacteriological examination, but tuberculosis confirmed histologically
01006	Primary tuberculous infection, tubercle bacilli not found by bacteriological or histological examination, but tuberculosis confirmed by other methods [inoculation of animals]
01010	Tuberculous pleurisy in primary progressive tuberculosis
01010	Tuberculous pleurisy in primary progressive tuberculosis, unspecified
01011	Tuberculous pleurisy in primary progressive tuberculosis, bacteriological or histological examination not done
01012	Tuberculous pleurisy in primary progressive tuberculosis, bacteriological or histological examination unknown (at present)
01013	Tuberculous pleurisy in primary progressive tuberculosis, tubercle bacilli found (in sputum) by microscopy
01014	Tuberculous pleurisy in primary progressive tuberculosis, tubercle bacilli not found (in sputum) by microscopy, but found by bacterial culture
01015	Tuberculous pleurisy in primary progressive tuberculosis, tubercle bacilli not found by bacteriological examination, but tuberculosis confirmed histologically
01016	Tuberculous pleurisy in primary progressive tuberculosis, tubercle bacilli not found by bacteriological or histological examination, but tuberculosis confirmed by other methods [inoculation of animals]
0108	Other primary progressive tuberculosis
01080	Other primary progressive tuberculosis, unspecified
01081	Other primary progressive tuberculosis, bacteriological or histological examination not done
01082	Other primary progressive tuberculosis, bacteriological or histological examination unknown (at present)
01083	Other primary progressive tuberculosis, tubercle bacilli found (in sputum) by microscopy
01084	Other primary progressive tuberculosis, tubercle bacilli not found (in sputum) by microscopy, but found by bacterial culture
01085	Other primary progressive tuberculosis, tubercle bacilli not found by bacteriological examination, but tuberculosis confirmed histologically
01086	Other primary progressive tuberculosis, tubercle bacilli not found by bacteriological or histological examination, but tuberculosis confirmed by other methods [inoculation of animals]
0109	Primary tuberculous infection, unspecified
01090	Primary tuberculous infection, unspecified
01091	Primary tuberculous infection, unspecified, bacteriological or histological examination not done
01092	Primary tuberculous infection, unspecified, bacteriological or histological examination unknown (at present)
01093	Primary tuberculous infection, unspecified, tubercle bacilli found (in sputum) by microscopy
01094	Primary tuberculous infection, unspecified, tubercle bacilli not found (in sputum) by microscopy, but found by bacterial culture
01095	Primary tuberculous infection, unspecified, tubercle bacilli not found by bacteriological examination, but tuberculosis confirmed histologically
01096	Primary tuberculous infection, unspecified, tubercle bacilli not found by bacteriological or histological examination, but tuberculosis confirmed by other methods [inoculation of animals]
011	Tuberculosis of lung
0110	Tuberculosis of lung, infiltrative
01100	Tuberculosis of lung, infiltrative, unspecified
01101	Tuberculosis of lung, infiltrative, bacteriological or histological examination not done
01102	Tuberculosis of lung, infiltrative, bacteriological or histological examination unknown (at present)
01103	Tuberculosis of lung, infiltrative, tubercle bacilli found (in sputum) by microscopy
01104	Tuberculosis of lung, infiltrative, tubercle bacilli not found (in sputum) by microscopy, but found by bacterial culture
01105	Tuberculosis of lung, infiltrative, tubercle bacilli not found by bacteriological examination, but tuberculosis confirmed histologically
01106	Tuberculosis of lung, infiltrative, tubercle bacilli not found bacteriological or histological examination, but tuberculosis confirmed by other methods [inoculation of animals]
0111	Tuberculosis of lung, nodular
01110	Tuberculosis of lung, nodular, unspecified
01111	Tuberculosis of lung, nodular, bacteriological or histological examination not done
01112	Tuberculosis of lung, nodular, bacteriological or histological examination unknown (at present)
01113	Tuberculosis of lung, nodular, tubercle bacilli found (in sputum) by microscopy
01114	Tuberculosis of lung, nodular, tubercle bacilli not found (in sputum) by microscopy, but found by bacterial culture
01115	Tuberculosis of lung, nodular, tubercle bacilli not found by bacteriological examination, but tuberculosis confirmed histologically
01116	Tuberculosis of lung, nodular, tubercle bacilli not found by bacteriological or histological examination, but tuberculosis confirmed by other methods [inoculation of animals]
0112	Tuberculosis of lung with cavitation
01120	Tuberculosis of lung with cavitation, unspecified
01121	Tuberculosis of lung with cavitation, bacteriological or histological examination not done
01122	Tuberculosis of lung with cavitation, bacteriological or histological examination unknown (at present)
01123	Tuberculosis of lung with cavitation, tubercle bacilli found (in sputum) by microscopy
01124	Tuberculosis of lung with cavitation, tubercle bacilli not found (in sputum) by microscopy, but found by bacterial culture
01125	Tuberculosis of lung with cavitation, tubercle bacilli not found by bacteriological examination, but tuberculosis confirmed histologically
01126	Tuberculosis of lung with cavitation, tubercle bacilli not found by bacteriological or histological examination, but tuberculosis confirmed by other methods [inoculation of animals]
0113	Tuberculosis of bronchus
01130	Tuberculosis of bronchus, unspecified
01131	Tuberculosis of bronchus, bacteriological or histological examination not done
01132	Tuberculosis of bronchus, bacteriological or histological examination unknown (at present)
01133	Tuberculosis of bronchus, tubercle bacilli found (in sputum) by microscopy
01134	Tuberculosis of bronchus, tubercle bacilli not found (in sputum) by microscopy, but found in bacterial culture
01135	Tuberculosis of bronchus, tubercle bacilli not found by bacteriological examination, but tuberculosis confirmed histologically
01136	Tuberculosis of bronchus, tubercle bacilli not found by bacteriological or histological examination, but tuberculosis confirmed by other methods [inoculation of animals]
0114	Tuberculous fibrosis of lung
01140	Tuberculous fibrosis of lung, unspecified
01141	Tuberculous fibrosis of lung, bacteriological or histological examination not done
01142	Tuberculous fibrosis of lung, bacteriological or histological examination unknown (at present)
01143	Tuberculous fibrosis of lung, tubercle bacilli found (in sputum) by microscopy
01144	Tuberculous fibrosis of lung, tubercle bacilli not found (in sputum) by microscopy, but found by bacterial culture
01145	Tuberculous fibrosis of lung, tubercle bacilli not found by bacteriological examination, but tuberculosis confirmed histologically
01146	Tuberculous fibrosis of lung, tubercle bacilli not found by bacteriological or histological examination, but tuberculosis confirmed by other methods [inoculation of animals]
0115	Tuberculous bronchiectasis
01150	Tuberculous bronchiectasis, unspecified
01151	Tuberculous bronchiectasis, bacteriological or histological examination not done
01152	Tuberculous bronchiectasis, bacteriological or histological examination unknown (at present)
01153	Tuberculous bronchiectasis, tubercle bacilli found (in sputum) by microscopy
01154	Tuberculous bronchiectasis, tubercle bacilli not found (in sputum) by microscopy, but found by bacterial culture
01155	Tuberculous bronchiectasis, tubercle bacilli not found by bacteriological examination, but tuberculosis confirmed histologically
01156	Tuberculous bronchiectasis, tubercle bacilli not found by bacteriological or histological examination, but tuberculosis confirmed by other methods [inoculation of animals]
0116	Tuberculous pneumonia [any form]
01160	Tuberculous pneumonia [any form], unspecified
01161	Tuberculous pneumonia [any form], bacteriological or histological examination not done
01162	Tuberculous pneumonia [any form], bacteriological or histological examination unknown (at present)
01163	Tuberculous pneumonia [any form], tubercle bacilli found (in sputum) by microscopy
01164	Tuberculous pneumonia [any form], tubercle bacilli not found (in sputum) by microscopy, but found by bacterial culture
01165	Tuberculous pneumonia [any form], tubercle bacilli not found by bacteriological examination, but tuberculosis confirmed histologically
01166	Tuberculous pneumonia [any form], tubercle bacilli not found by bacteriological or histological examination, but tuberculosis confirmed by other methods [inoculation of animals]
0117	Tuberculous pneumothorax
01170	Tuberculous pneumothorax, unspecified
01171	Tuberculous pneumothorax, bacteriological or histological examination not done
01172	Tuberculous pneumothorax, bacteriological or histological examination unknown (at present)
01173	Tuberculous pneumothorax, tubercle bacilli found (in sputum) by microscopy
01174	Tuberculous pneumothorax, tubercle bacilli not found (in sputum) by microscopy, but found by bacterial culture
01175	Tuberculous pneumothorax, tubercle bacilli not found by bacteriological examination, but tuberculosis confirmed histologically
01176	Tuberculous pneumothorax, tubercle bacilli not found by bacteriological or histological examination, but tuberculosis confirmed by other methods [inoculation of animals]
0118	Other specified pulmonary tuberculosis
01180	Other specified pulmonary tuberculosis, unspecified
01181	Other specified pulmonary tuberculosis, bacteriological or histological examination not done
01182	Other specified pulmonary tuberculosis, bacteriological or histological examination unknown (at present)
01183	Other specified pulmonary tuberculosis, tubercle bacilli found (in sputum) by microscopy
01184	Other specified pulmonary tuberculosis, tubercle bacilli not found (in sputum) by microscopy, but found by bacterial culture
01185	Other specified pulmonary tuberculosis, tubercle bacilli not found by bacteriological examination, but tuberculosis confirmed histologically
01186	Other specified pulmonary tuberculosis, tubercle bacilli not found by bacteriological or histological examination, but tuberculosis confirmed by other methods [inoculation of animals]
0119	Pulmonary tuberculosis, unspecified
01190	Pulmonary tuberculosis, unspecified
01191	Pulmonary tuberculosis, unspecified, bacteriological or histological examination not done
01192	Pulmonary tuberculosis, unspecified, bacteriological or histological examination unknown (at present)
01193	Pulmonary tuberculosis, unspecified, tubercle bacilli found (in sputum) by microscopy
01194	Pulmonary tuberculosis, unspecified, tubercle bacilli not found (in sputum) by microscopy, but found by bacterial culture
01195	Pulmonary tuberculosis, unspecified, tubercle bacilli not found by bacteriological examination, but tuberculosis confirmed histologically
01196	Pulmonary tuberculosis, unspecified, tubercle bacilli not found by bacteriological or histological examination, but tuberculosis confirmed by other methods [inoculation of animals]
012	Other specified respiratory tuberculosis
0120	Tuberculous pleurisy
01200	Tuberculous pleurisy, unspecified
01201	Tuberculous pleurisy, bacteriological or histological examination not done
01202	Tuberculous pleurisy, bacteriological or histological examination unknown (at present)
01203	Tuberculous pleurisy, tubercle bacilli found (in sputum) by microscopy
01204	Tuberculous pleurisy, tubercle bacilli not found (in sputum) by microscopy, but found by bacterial culture
01205	Tuberculous pleurisy, tubercle bacilli not found by bacteriological examination, but tuberculosis confirmed histologically
01206	Tuberculous pleurisy, tubercle bacilli not found by bacteriological or histological examination, but tuberculosis confirmed by other methods [inoculation of animals]
0121	Tuberculosis of intrathoracic lymph nodes
01210	Tuberculosis of intrathoracic lymph nodes, unspecified
01211	Tuberculosis of intrathoracic lymph nodes, bacteriological or histological examination not done
01212	Tuberculosis of intrathoracic lymph nodes, bacteriological or histological examination unknown (at present)
01213	Tuberculosis of intrathoracic lymph nodes, tubercle bacilli found (in sputum) by microscopy
01214	Tuberculosis of intrathoracic lymph nodes, tubercle bacilli not found (in sputum) by microscopy, but found by bacterial culture
01215	Tuberculosis of intrathoracic lymph nodes, tubercle bacilli not found by bacteriological examination, but tuberculosis confirmed histologically
01216	Tuberculosis of intrathoracic lymph nodes, tubercle bacilli not found by bacteriological or histological examination, but tuberculosis confirmed by other methods [inoculation of animals]
0122	Isolated tracheal or bronchial tuberculosis
01220	Isolated tracheal or bronchial tuberculosis, unspecified
01221	Isolated tracheal or bronchial tuberculosis, bacteriological or histological examination not done
01222	Isolated tracheal or bronchial tuberculosis, bacteriological or histological examination unknown (at present)
01223	Isolated tracheal or bronchial tuberculosis, tubercle bacilli found (in sputum) by microscopy
01224	Isolated tracheal or bronchial tuberculosis, tubercle bacilli not found (in sputum) by microscopy, but found by bacterial culture
01225	Isolated tracheal or bronchial tuberculosis, tubercle bacilli not found by bacteriological examination, but tuberculosis confirmed histologically
01226	Isolated tracheal or bronchial tuberculosis, tubercle bacilli not found by bacteriological or histological examination, but tuberculosis confirmed by other methods [inoculation of animals]
0123	Tuberculous laryngitis
01230	Tuberculous laryngitis, unspecified
01231	Tuberculous laryngitis, bacteriological or histological examination not done
01232	Tuberculous laryngitis, bacteriological or histological examination unknown (at present)
01233	Tuberculous laryngitis, tubercle bacilli found (in sputum) by microscopy
01234	Tuberculous laryngitis, tubercle bacilli not found (in sputum) by microscopy, but found by bacterial culture
01235	Tuberculous laryngitis, tubercle bacilli not found by bacteriological examination, but tuberculosis confirmed histologically
01236	Tuberculous laryngitis, tubercle bacilli not found by bacteriological or histological examination, but tuberculosis confirmed by other methods [inoculation of animals]
0128	Other specified respiratory tuberculosis
01280	Other specified respiratory tuberculosis, unspecified
01281	Other specified respiratory tuberculosis, bacteriological or histological examination not done
01282	Other specified respiratory tuberculosis, bacteriological or histological examination unknown (at present)
01283	Other specified respiratory tuberculosis, tubercle bacilli found (in sputum) by microscopy
01284	Other specified respiratory tuberculosis, tubercle bacilli not found (in sputum) by microscopy, but found by bacterial culture
01285	Other specified respiratory tuberculosis, tubercle bacilli not found by bacteriological examination, but tuberculosis confirmed histologically
01286	Other specified respiratory tuberculosis, tubercle bacilli not found by bacteriological or histological examination, but tuberculosis confirmed by other methods [inoculation of animals]
013	Tuberculous of meningies and central nervous system
0130	Tuberculous meningitis
01300	Tuberculous meningitis, unspecified
01301	Tuberculous meningitis, bacteriological or histological examination not done
01302	Tuberculous meningitis, bacteriological or histological examination unknown (at present)
01303	Tuberculous meningitis, tubercle bacilli found (in sputum) by microscopy
01304	Tuberculous meningitis, tubercle bacilli not found (in sputum) by microscopy, but found by bacterial culture
01305	Tuberculous meningitis, tubercle bacilli not found by bacteriological examination, but tuberculosis confirmed histologically
01306	Tuberculous meningitis, tubercle bacilli not found by bacteriological or histological examination, but tuberculosis confirmed by other methods [inoculation of animals]
0131	Tuberculoma of meninges
01310	Tuberculoma of meninges, unspecified
01311	Tuberculoma of meninges, bacteriological or histological examination not done
01312	Tuberculoma of meninges, bacteriological or histological examination unknown (at present)
01313	Tuberculoma of meninges, tubercle bacilli found (in sputum) by microscopy
01314	Tuberculoma of meninges, tubercle bacilli not found (in sputum) by microscopy, but found by bacterial culture
01315	Tuberculoma of meninges, tubercle bacilli not found by bacteriological examination, but tuberculosis confirmed histologically
01316	Tuberculoma of meninges, tubercle bacilli not found by bacteriological or histological examination, but tuberculosis confirmed by other methods [inoculation of animals]
0132	Tuberculoma of brain
01320	Tuberculoma of brain, unspecified
01321	Tuberculoma of brain, bacteriological or histological examination not done
01322	Tuberculoma of brain, bacteriological or histological examination unknown (at present)
01323	Tuberculoma of brain, tubercle bacilli found (in sputum) by microscopy
01324	Tuberculoma of brain, tubercle bacilli not found (in sputum) by microscopy, but found by bacterial culture
01325	Tuberculoma of brain, tubercle bacilli not found by bacteriological examination, but tuberculosis confirmed histologically
01326	Tuberculoma of brain, tubercle bacilli not found by bacteriological or histological examination, but tuberculosis confirmed by other methods [inoculation of animals]
0133	Tuberculous abscess of brain
01330	Tuberculous abscess of brain, unspecified
01331	Tuberculous abscess of brain, bacteriological or histological examination not done
01332	Tuberculous abscess of brain, bacteriological or histological examination unknown (at present)
01333	Tuberculous abscess of brain, tubercle bacilli found (in sputum) by microscopy
01334	Tuberculous abscess of brain, tubercle bacilli not found (in sputum) by microscopy, but found by bacterial culture
01335	Tuberculous abscess of brain, tubercle bacilli not found by bacteriological examination, but tuberculosis confirmed histologically
01336	Tuberculous abscess of brain, tubercle bacilli not found by bacteriological or histological examination, but tuberculosis confirmed by other methods [inoculation of animals]
0134	Tuberculoma of spinal cord
01340	Tuberculoma of spinal cord, unspecified
01341	Tuberculoma of spinal cord, bacteriological or histological examination not done
01342	Tuberculoma of spinal cord, bacteriological or histological examination unknown (at present)
01343	Tuberculoma of spinal cord, tubercle bacilli found (in sputum) by microscopy
01344	Tuberculoma of spinal cord, tubercle bacilli not found (in sputum) by microscopy, but found by bacterial culture
01345	Tuberculoma of spinal cord, tubercle bacilli not found by bacteriological examination, but tuberculosis confirmed histologically
01346	Tuberculoma of spinal cord, tubercle bacilli not found by bacteriological or histological examination, but tuberculosis confirmed by other methods [inoculation of animals]
0135	Tuberculous abscess of spinal cord
01350	Tuberculous abscess of spinal cord, unspecified
01351	Tuberculous abscess of spinal cord, bacteriological or histological examination not done
01352	Tuberculous abscess of spinal cord, bacteriological or histological examination unknown (at present)
01353	Tuberculous abscess of spinal cord, tubercle bacilli found (in sputum) by microscopy
01354	Tuberculous abscess of spinal cord, tubercle bacilli not found (in sputum) by microscopy, but found by bacterial culture
01355	Tuberculous abscess of spinal cord, tubercle bacilli not found by bacteriological examination, but tuberculosis confirmed histologically
01356	Tuberculous abscess of spinal cord, tubercle bacilli not found by bacteriological or histological examination, but tuberculosis confirmed by other methods [inoculation of animals]
01360	Tuberculous encephalitis or myelitis
01360	Tuberculous encephalitis or myelitis, unspecified
01361	Tuberculous encephalitis or myelitis, bacteriological or histological examination not done
01362	Tuberculous encephalitis or myelitis, bacteriological or histological examination unknown (at present)
01363	Tuberculous encephalitis or myelitis, tubercle bacilli found (in sputum) by microscopy
01364	Tuberculous encephalitis or myelitis, tubercle bacilli not found (in sputum) by microscopy, but found by bacterial culture
01365	Tuberculous encephalitis or myelitis, tubercle bacilli not found by bacteriological examination, but tuberculosis confirmed histologically
01366	Tuberculous encephalitis or myelitis, tubercle bacilli not found by bacteriological or histological examination, but tuberculosis confirmed by other methods [inoculation of animals]
0138	Other specified tuberculosis of central nervous system
01380	Other specified tuberculosis of central nervous system, unspecified
01381	Other specified tuberculosis of central nervous system, bacteriological or histological examination not done
01382	Other specified tuberculosis of central nervous system, bacteriological or histological examination unknown (at present)
01383	Other specified tuberculosis of central nervous system, tubercle bacilli found (in sputum) by microscopy
01384	Other specified tuberculosis of central nervous system, tubercle bacilli not found (in sputum) by microscopy, but found by bacterial culture
01385	Other specified tuberculosis of central nervous system, tubercle bacilli not found by bacteriological examination, but tuberculosis confirmed histologically
01386	Other specified tuberculosis of central nervous system, tubercle bacilli not found by bacteriological or histological examination, but tuberculosis confirmed by other methods [inoculation of animals]
0139	Unspecified tuberculosis of central nervous system
01390	Unspecified tuberculosis of central nervous system, unspecified
01391	Unspecified tuberculosis of central nervous system, bacteriological or histological examination not done
01392	Unspecified tuberculosis of central nervous system, bacteriological or histological examination unknown (at present)
01393	Unspecified tuberculosis of central nervous system, tubercle bacilli found (in sputum) by microscopy
01394	Unspecified tuberculosis of central nervous system, tubercle bacilli not found (in sputum) by microscopy, but found by bacterial culture
01395	Unspecified tuberculosis of central nervous system, tubercle bacilli not found by bacteriological examination, but tuberculosis confirmed histologically
01396	Unspecified tuberculosis of central nervous system, tubercle bacilli not found by bacteriological or histological examination, but tuberculosis confirmed by other methods [inoculation of animals]
014	Tuberculosis of intestines, peritoneum, and mesenteric glands
0140	Tuberculous peritonitis
01400	Tuberculous peritonitis, unspecified
01401	Tuberculous peritonitis, bacteriological or histological examination not done
01402	Tuberculous peritonitis, bacteriological or histological examination unknown (at present)
01403	Tuberculous peritonitis, tubercle bacilli found (in sputum) by microscopy
01404	Tuberculous peritonitis, tubercle bacilli not found (in sputum) by microscopy, but found by bacterial culture
01405	Tuberculous peritonitis, tubercle bacilli not found by bacteriological examination, but tuberculosis confirmed histologically
01406	Tuberculous peritonitis, tubercle bacilli not found by bacteriological or histological examination, but tuberculosis confirmed by other methods [inoculation of animals]
0148	Other tuberculosis of intestines, peritoneum, and mesenteric glands,
01480	Other tuberculosis of intestines, peritoneum, and mesenteric glands, unspecified
01481	Other tuberculosis of intestines, peritoneum, and mesenteric glands, bacteriological or histological examination not done
01482	Other tuberculosis of intestines, peritoneum, and mesenteric glands, bacteriological or histological examination unknown (at present)
01483	Other tuberculosis of intestines, peritoneum, and mesenteric glands, tubercle bacilli found (in sputum) by microscopy
01484	Other tuberculosis of intestines, peritoneum, and mesenteric glands, tubercle bacilli not found (in sputum) by microscopy, but found by bacterial culture
01485	Other tuberculosis of intestines, peritoneum, and mesenteric glands, tubercle bacilli not found by bacteriological examination, but tuberculosis confirmed histologically
01486	Other tuberculosis of intestines, peritoneum, and mesenteric glands, tubercle bacilli not found by bacteriological or histological examination, but tuberculosis confirmed by other methods [inoculation of animals]
015	Tuberculosis of bones and joints
0150	Tuberculosis of vertebral column
01500	Tuberculosis of vertebral column, unspecified
01501	Tuberculosis of vertebral column, bacteriological or histological examination not done
01502	Tuberculosis of vertebral column, bacteriological or histological examination unknown (at present)
01503	Tuberculosis of vertebral column, tubercle bacilli found (in sputum) by microscopy
01504	Tuberculosis of vertebral column, tubercle bacilli not found (in sputum) by microscopy, but found by bacterial culture
01505	Tuberculosis of vertebral column, tubercle bacilli not found by bacteriological examination, but tuberculosis confirmed histologically
01506	Tuberculosis of vertebral column, tubercle bacilli not found by bacteriological or histological examination, but tuberculosis confirmed by other methods [inoculation of animals]
0151	Tuberculosis of hip
01510	Tuberculosis of hip, unspecified
01511	Tuberculosis of hip, bacteriological or histological examination not done
01512	Tuberculosis of hip, bacteriological or histological examination unknown (at present)
01513	Tuberculosis of hip, tubercle bacilli found (in sputum) by microscopy
01514	Tuberculosis of hip, tubercle bacilli not found (in sputum) by microscopy, but found by bacterial culture
01515	Tuberculosis of hip, tubercle bacilli not found by bacteriological examination, but tuberculosis confirmed histologically
01516	Tuberculosis of hip, tubercle bacilli not found by bacteriological or histological examination, but tuberculosis confirmed by other methods [inoculation of animals]
0152	Tuberculosis of knee
01520	Tuberculosis of knee, unspecified
01521	Tuberculosis of knee, bacteriological or histological examination not done
01522	Tuberculosis of knee, bacteriological or histological examination unknown (at present)
01523	Tuberculosis of knee, tubercle bacilli found (in sputum) by microscopy
01524	Tuberculosis of knee, tubercle bacilli not found (in sputum) by microscopy, but found by bacterial culture
01525	Tuberculosis of knee, tubercle bacilli not found by bacteriological examination, but tuberculosis confirmed histologically
01526	Tuberculosis of knee, tubercle bacilli not found by bacteriological or histological examination, but tuberculosis confirmed by other methods [inoculation of animals]
0155	Tuberculosis of limb bones
01550	Tuberculosis of limb bones, unspecified
01551	Tuberculosis of limb bones, bacteriological or histological examination not done
01552	Tuberculosis of limb bones, bacteriological or histological examination unknown (at present)
01553	Tuberculosis of limb bones, tubercle bacilli found (in sputum) by microscopy
01554	Tuberculosis of limb bones, tubercle bacilli not found (in sputum) by microscopy, but found by bacterial culture
01555	Tuberculosis of limb bones, tubercle bacilli not found by bacteriological examination, but tuberculosis confirmed histologically
01556	Tuberculosis of limb bones, tubercle bacilli not found by bacteriological or histological examination, but tuberculosis confirmed by other methods [inoculation of animals]
0156	Tuberculosis of mastoid
01560	Tuberculosis of mastoid, unspecified
01561	Tuberculosis of mastoid, bacteriological or histological examination not done
01562	Tuberculosis of mastoid, bacteriological or histological examination unknown (at present)
01563	Tuberculosis of mastoid, tubercle bacilli found (in sputum) by microscopy
01564	Tuberculosis of mastoid, tubercle bacilli not found (in sputum) by microscopy, but found by bacterial culture
01565	Tuberculosis of mastoid, tubercle bacilli not found by bacteriological examination, but tuberculosis confirmed histologically
01566	Tuberculosis of mastoid, tubercle bacilli not found by bacteriological or histological examination, but tuberculosis confirmed by other methods [inoculation of animals]
0157	Tuberculosis of other specified bone
01570	Tuberculosis of other specified bone, unspecified
01571	Tuberculosis of other specified bone, bacteriological or histological examination not done
01572	Tuberculosis of other specified bone, bacteriological or histological examination unknown (at present)
01573	Tuberculosis of other specified bone, tubercle bacilli found (in sputum) by microscopy
01574	Tuberculosis of other specified bone, tubercle bacilli not found (in sputum) by microscopy, but found by bacterial culture
01575	Tuberculosis of other specified bone, tubercle bacilli not found by bacteriological examination, but tuberculosis confirmed histologically
01576	Tuberculosis of other specified bone, tubercle bacilli not found by bacteriological or histological examination, but tuberculosis confirmed by other methods [inoculation of animals]
0158	Tuberculosis of other specified joint
01580	Tuberculosis of other specified joint, unspecified
01581	Tuberculosis of other specified joint, bacteriological or histological examination not done
01582	Tuberculosis of other specified joint, bacteriological or histological examination unknown (at present)
01583	Tuberculosis of other specified joint, tubercle bacilli found (in sputum) by microscopy
01584	Tuberculosis of other specified joint, tubercle bacilli not found (in sputum) by microscopy, but found by bacterial culture
01585	Tuberculosis of other specified joint, tubercle bacilli not found by bacteriological examination, but tuberculosis confirmed histologically
01586	Tuberculosis of other specified joint, tubercle bacilli not found by bacteriological or histological examination, but tuberculosis confirmed by other methods [inoculation of animals]
0159	Tuberculosis of unspecified bones and joints
01590	Tuberculosis of unspecified bones and joints, unspecified
01591	Tuberculosis of unspecified bones and joints, bacteriological or histological examination not done
01592	Tuberculosis of unspecified bones and joints, bacteriological or histological examination unknown (at present)
01593	Tuberculosis of unspecified bones and joints, tubercle bacilli found (in sputum) by microscopy
01594	Tuberculosis of unspecified bones and joints, tubercle bacilli not found (in sputum) by microscopy, but found by bacterial culture
01595	Tuberculosis of unspecified bones and joints, tubercle bacilli not found by bacteriological examination, but tuberculosis confirmed histologically
01596	Tuberculosis of unspecified bones and joints, tubercle bacilli not found by bacteriological or histological examination, but tuberculosis confirmed by other methods [inoculation of animals]
016	Tuberculosis of other genitourinary organs
0160	Tuberculosis of kidney
01600	Tuberculosis of kidney, unspecified
01601	Tuberculosis of kidney, bacteriological or histological examination not done
01602	Tuberculosis of kidney, bacteriological or histological examination unknown (at present)
01603	Tuberculosis of kidney, tubercle bacilli found (in sputum) by microscopy
01604	Tuberculosis of kidney, tubercle bacilli not found (in sputum) by microscopy, but found by bacterial culture
01605	Tuberculosis of kidney, tubercle bacilli not found by bacteriological examination, but tuberculosis confirmed histologically
01606	Tuberculosis of kidney, tubercle bacilli not found by bacteriological or histological examination, but tuberculosis confirmed by other methods [inoculation of animals]
0161	Tuberculosis of bladder
01610	Tuberculosis of bladder, unspecified
01611	Tuberculosis of bladder, bacteriological or histological examination not done
01612	Tuberculosis of bladder, bacteriological or histological examination unknown (at present)
01613	Tuberculosis of bladder, tubercle bacilli found (in sputum) by microscopy
01614	Tuberculosis of bladder, tubercle bacilli not found (in sputum) by microscopy, but found by bacterial culture
01615	Tuberculosis of bladder, tubercle bacilli not found by bacteriological examination, but tuberculosis confirmed histologically
01616	Tuberculosis of bladder, tubercle bacilli not found by bacteriological or histological examination, but tuberculosis confirmed by other methods [inoculation of animals]
0162	Tuberculosis of ureter
01620	Tuberculosis of ureter, unspecified
01621	Tuberculosis of ureter, bacteriological or histological examination not done
01622	Tuberculosis of ureter, bacteriological or histological examination unknown (at present)
01623	Tuberculosis of ureter, tubercle bacilli found (in sputum) by microscopy
01624	Tuberculosis of ureter, tubercle bacilli not found (in sputum) by microscopy, but found by bacterial culture
01625	Tuberculosis of ureter, tubercle bacilli not found by bacteriological examination, but tuberculosis confirmed histologically
01626	Tuberculosis of ureter, tubercle bacilli not found by bacteriological or histological examination, but tuberculosis confirmed by other methods [inoculation of animals]
0163	Tuberculosis of other urinary organs
01630	Tuberculosis of other urinary organs, unspecified
01631	Tuberculosis of other urinary organs, bacteriological or histological examination not done
01632	Tuberculosis of other urinary organs, bacteriological or histological examination unknown (at present)
01633	Tuberculosis of other urinary organs, tubercle bacilli found (in sputum) by microscopy
01634	Tuberculosis of other urinary organs, tubercle bacilli not found (in sputum) by microscopy, but found by bacterial culture
01635	Tuberculosis of other urinary organs, tubercle bacilli not found by bacteriological examination, but tuberculosis confirmed histologically
01636	Tuberculosis of other urinary organs, tubercle bacilli not found by bacteriological or histological examination, but tuberculosis confirmed by other methods [inoculation of animals]
0164	Tuberculosis of epididymis
01640	Tuberculosis of epididymis, unspecified
01641	Tuberculosis of epididymis, bacteriological or histological examination not done
01642	Tuberculosis of epididymis, bacteriological or histological examination unknown (at present)
01643	Tuberculosis of epididymis, tubercle bacilli found (in sputum) by microscopy
01644	Tuberculosis of epididymis, tubercle bacilli not found (in sputum) by microscopy, but found by bacterial culture
01645	Tuberculosis of epididymis, tubercle bacilli not found by bacteriological examination, but tuberculosis confirmed histologically
01646	Tuberculosis of epididymis, tubercle bacilli not found by bacteriological or histological examination, but tuberculosis confirmed by other methods [inoculation of animals]
0165	Tuberculosis of other male genital organs
01650	Tuberculosis of other male genital organs, unspecified
01651	Tuberculosis of other male genital organs, bacteriological or histological examination not done
01652	Tuberculosis of other male genital organs, bacteriological or histological examination unknown (at present)
01653	Tuberculosis of other male genital organs, tubercle bacilli found (in sputum) by microscopy
01654	Tuberculosis of other male genital organs, tubercle bacilli not found (in sputum) by microscopy, but found by bacterial culture
01655	Tuberculosis of other male genital organs, tubercle bacilli not found by bacteriological examination, but tuberculosis confirmed histologically
01656	Tuberculosis of other male genital organs, tubercle bacilli not found by bacteriological or histological examination, but tuberculosis confirmed by other methods [inoculation of animals]
0166	Tuberculous oophoritis and salpingitis
01660	Tuberculous oophoritis and salpingitis, unspecified
01661	Tuberculous oophoritis and salpingitis, bacteriological or histological examination not done
01662	Tuberculous oophoritis and salpingitis, bacteriological or histological examination unknown (at present)
01663	Tuberculous oophoritis and salpingitis, tubercle bacilli found (in sputum) by microscopy
01664	Tuberculous oophoritis and salpingitis, tubercle bacilli not found (in sputum) by microscopy, but found by bacterial culture
01665	Tuberculous oophoritis and salpingitis, tubercle bacilli not found by bacteriological examination, but tuberculosis confirmed histologically
01666	Tuberculous oophoritis and salpingitis, tubercle bacilli not found by bacteriological or histological examination, but tuberculosis confirmed by other methods [inoculation of animals]
0167	Tuberculosis of other female genital organs
01670	Tuberculosis of other female genital organs, unspecified
01671	Tuberculosis of other female genital organs, bacteriological or histological examination not done
01672	Tuberculosis of other female genital organs, bacteriological or histological examination unknown (at present)
01673	Tuberculosis of other female genital organs, tubercle bacilli found (in sputum) by microscopy
01674	Tuberculosis of other female genital organs, tubercle bacilli not found (in sputum) by microscopy, but found by bacterial culture
01675	Tuberculosis of other female genital organs, tubercle bacilli not found by bacteriological examination, but tuberculosis confirmed histologically
01676	Tuberculosis of other female genital organs, tubercle bacilli not found by bacteriological or histological examination, but tuberculosis confirmed by other methods [inoculation of animals]
0169	Genitourinary tuberculosis, unspecified
01690	Genitourinary tuberculosis, unspecified, unspecified
01691	Genitourinary tuberculosis, unspecified, bacteriological or histological examination not done
01692	Genitourinary tuberculosis, unspecified, bacteriological or histological examination unknown (at present)
01693	Genitourinary tuberculosis, unspecified, tubercle bacilli found (in sputum) by microscopy
01694	Genitourinary tuberculosis, unspecified, tubercle bacilli not found (in sputum) by microscopy, but found by bacterial culture
01695	Genitourinary tuberculosis, unspecified, tubercle bacilli not found by bacteriological examination, but tuberculosis confirmed histologically
01696	Genitourinary tuberculosis, unspecified, tubercle bacilli not found by bacteriological or histological examination, but tuberculosis confirmed by other methods [inoculation of animals]
017	Tuberculosis of other organs
0170	Tuberculosis of skin and subcutaneous cellular tissue
01700	Tuberculosis of skin and subcutaneous cellular tissue, unspecified
01701	Tuberculosis of skin and subcutaneous cellular tissue, bacteriological or histological examination not done
01702	Tuberculosis of skin and subcutaneous cellular tissue, bacteriological or histological examination unknown (at present)
01703	Tuberculosis of skin and subcutaneous cellular tissue, tubercle bacilli found (in sputum) by microscopy
01704	Tuberculosis of skin and subcutaneous cellular tissue, tubercle bacilli not found (in sputum) by microscopy, but found by bacterial culture
01705	Tuberculosis of skin and subcutaneous cellular tissue, tubercle bacilli not found by bacteriological examination, but tuberculosis confirmed histologically
01706	Tuberculosis of skin and subcutaneous cellular tissue, tubercle bacilli not found by bacteriological or histological examination, but tuberculosis confirmed by other methods [inoculation of animals]
0171	Erythema nodosum with hypersensitivity reaction in tuberculosis
01710	Erythema nodosum with hypersensitivity reaction in tuberculosis, unspecified
01711	Erythema nodosum with hypersensitivity reaction in tuberculosis, bacteriological or histological examination not done
01712	Erythema nodosum with hypersensitivity reaction in tuberculosis, bacteriological or histological examination unknown (at present)
01713	Erythema nodosum with hypersensitivity reaction in tuberculosis, tubercle bacilli found (in sputum) by microscopy
01714	Erythema nodosum with hypersensitivity reaction in tuberculosis, tubercle bacilli not found (in sputum) by microscopy, but found by bacterial culture
01715	Erythema nodosum with hypersensitivity reaction in tuberculosis, tubercle bacilli not found by bacteriological examination, but tuberculosis confirmed histologically
01716	Erythema nodosum with hypersensitivity reaction in tuberculosis, tubercle bacilli not found by bacteriological or histological examination, but tuberculosis confirmed by other methods [inoculation of animals]
0172	Tuberculosis of peripheral lymph nodes
01720	Tuberculosis of peripheral lymph nodes, unspecified
01721	Tuberculosis of peripheral lymph nodes, bacteriological or histological examination not done
01722	Tuberculosis of peripheral lymph nodes, bacteriological or histological examination unknown (at present)
01723	Tuberculosis of peripheral lymph nodes, tubercle bacilli found (in sputum) by microscopy
01724	Tuberculosis of peripheral lymph nodes, tubercle bacilli not found (in sputum) by microscopy, but found by bacterial culture
01725	Tuberculosis of peripheral lymph nodes, tubercle bacilli not found by bacteriological examination, but tuberculosis confirmed histologically
01726	Tuberculosis of peripheral lymph nodes, tubercle bacilli not found by bacteriological or histological examination, but tuberculosis confirmed by other methods [inoculation of animals]
0173	Tuberculosis of eye
01730	Tuberculosis of eye, unspecified
01731	Tuberculosis of eye, bacteriological or histological examination not done
01732	Tuberculosis of eye, bacteriological or histological examination unknown (at present)
01733	Tuberculosis of eye, tubercle bacilli found (in sputum) by microscopy
01734	Tuberculosis of eye, tubercle bacilli not found (in sputum) by microscopy, but found by bacterial culture
01735	Tuberculosis of eye, tubercle bacilli not found by bacteriological examination, but tuberculosis confirmed histologically
01736	Tuberculosis of eye, tubercle bacilli not found by bacteriological or histological examination, but tuberculosis confirmed by other methods [inoculation of animals]
0174	Tuberculosis of ear
01740	Tuberculosis of ear, unspecified
01741	Tuberculosis of ear, bacteriological or histological examination not done
01742	Tuberculosis of ear, bacteriological or histological examination unknown (at present)
01743	Tuberculosis of ear, tubercle bacilli found (in sputum) by microscopy
01744	Tuberculosis of ear, tubercle bacilli not found (in sputum) by microscopy, but found by bacterial culture
01745	Tuberculosis of ear, tubercle bacilli not found by bacteriological examination, but tuberculosis confirmed histologically
01746	Tuberculosis of ear, tubercle bacilli not found by bacteriological or histological examination, but tuberculosis confirmed by other methods [inoculation of animals]
0175	Tuberculosis of thyroid gland
01750	Tuberculosis of thyroid gland, unspecified
01751	Tuberculosis of thyroid gland, bacteriological or histological examination not done
01752	Tuberculosis of thyroid gland, bacteriological or histological examination unknown (at present)
01753	Tuberculosis of thyroid gland, tubercle bacilli found (in sputum) by microscopy
01754	Tuberculosis of thyroid gland, tubercle bacilli not found (in sputum) by microscopy, but found by bacterial culture
01755	Tuberculosis of thyroid gland, tubercle bacilli not found by bacteriological examination, but tuberculosis confirmed histologically
01756	Tuberculosis of thyroid gland, tubercle bacilli not found by bacteriological or histological examination, but tuberculosis confirmed by other methods [inoculation of animals]
0176	Tuberculosis of adrenal glands
01760	Tuberculosis of adrenal glands, unspecified
01761	Tuberculosis of adrenal glands, bacteriological or histological examination not done
01762	Tuberculosis of adrenal glands, bacteriological or histological examination unknown (at present)
01763	Tuberculosis of adrenal glands, tubercle bacilli found (in sputum) by microscopy
01764	Tuberculosis of adrenal glands, tubercle bacilli not found (in sputum) by microscopy, but found by bacterial culture
01765	Tuberculosis of adrenal glands, tubercle bacilli not found by bacteriological examination, but tuberculosis confirmed histologically
01766	Tuberculosis of adrenal glands, tubercle bacilli not found by bacteriological or histological examination, but tuberculosis confirmed by other methods [inoculation of animals]
0177	Tuberculosis of spleen
01770	Tuberculosis of spleen, unspecified
01771	Tuberculosis of spleen, bacteriological or histological examination not done
01772	Tuberculosis of spleen, bacteriological or histological examination unknown (at present)
01773	Tuberculosis of spleen, tubercle bacilli found (in sputum) by microscopy
01774	Tuberculosis of spleen, tubercle bacilli not found (in sputum) by microscopy, but found by bacterial culture
01775	Tuberculosis of spleen, tubercle bacilli not found by bacteriological examination, but tuberculosis confirmed histologically
01776	Tuberculosis of spleen, tubercle bacilli not found by bacteriological or histological examination, but tuberculosis confirmed by other methods [inoculation of animals]
0178	Tuberculosis of esophagus
01780	Tuberculosis of esophagus, unspecified
01781	Tuberculosis of esophagus, bacteriological or histological examination not done
01782	Tuberculosis of esophagus, bacteriological or histological examination unknown (at present)
01783	Tuberculosis of esophagus, tubercle bacilli found (in sputum) by microscopy
01784	Tuberculosis of esophagus, tubercle bacilli not found (in sputum) by microscopy, but found by bacterial culture
01785	Tuberculosis of esophagus, tubercle bacilli not found by bacteriological examination, but tuberculosis confirmed histologically
01786	Tuberculosis of esophagus, tubercle bacilli not found by bacteriological or histological examination, but tuberculosis confirmed by other methods [inoculation of animals]
0179	Tuberculosis of other specified organs
01790	Tuberculosis of other specified organs, unspecified
01791	Tuberculosis of other specified organs, bacteriological or histological examination not done
01792	Tuberculosis of other specified organs, bacteriological or histological examination unknown (at present)
01793	Tuberculosis of other specified organs, tubercle bacilli found (in sputum) by microscopy
01794	Tuberculosis of other specified organs, tubercle bacilli not found (in sputum) by microscopy, but found by bacterial culture
01795	Tuberculosis of other specified organs, tubercle bacilli not found by bacteriological examination, but tuberculosis confirmed histologically
01796	Tuberculosis of other specified organs, tubercle bacilli not found by bacteriological or histological examination, but tuberculosis confirmed by other methods [inoculation of animals]
018	Miliary tuberculosis
0180	Acute miliary tuberculosis
01800	Acute miliary tuberculosis, unspecified
01801	Acute miliary tuberculosis, bacteriological or histological examination not done
01802	Acute miliary tuberculosis, bacteriological or histological examination unknown (at present)
01803	Acute miliary tuberculosis, tubercle bacilli found (in sputum) by microscopy
01804	Acute miliary tuberculosis, tubercle bacilli not found (in sputum) by microscopy, but found by bacterial culture
01805	Acute miliary tuberculosis, tubercle bacilli not found by bacteriological examination, but tuberculosis confirmed histologically
01806	Acute miliary tuberculosis, tubercle bacilli not found by bacteriological or histological examination, but tuberculosis confirmed by other methods [inoculation of animals]
0188	Other specified miliary tuberculosis
01880	Other specified miliary tuberculosis, unspecified
01881	Other specified miliary tuberculosis, bacteriological or histological examination not done
01882	Other specified miliary tuberculosis, bacteriological or histological examination unknown (at present)
01883	Other specified miliary tuberculosis, tubercle bacilli found (in sputum) by microscopy
01884	Other specified miliary tuberculosis, tubercle bacilli not found (in sputum) by microscopy, but found by bacterial culture
01885	Other specified miliary tuberculosis, tubercle bacilli not found by bacteriological examination, but tuberculosis confirmed histologically
01886	Other specified miliary tuberculosis, tubercle bacilli not found by bacteriological or histological examination, but tuberculosis confirmed by other methods [inoculation of animals]
0189	Miliary tuberculosis, unspecified
01890	Miliary tuberculosis, unspecified, unspecified
01891	Miliary tuberculosis, unspecified, bacteriological or histological examination not done
01892	Miliary tuberculosis, unspecified, bacteriological or histological examination unknown (at present)
01893	Miliary tuberculosis, unspecified, tubercle bacilli found (in sputum) by microscopy
01894	Miliary tuberculosis, unspecified, tubercle bacilli not found (in sputum) by microscopy, but found by bacterial culture
01895	Miliary tuberculosis, unspecified, tubercle bacilli not found by bacteriological examination, but tuberculosis confirmed histologically
01896	Miliary tuberculosis, unspecified, tubercle bacilli not found by bacteriological or histological examination, but tuberculosis confirmed by other methods [inoculation of animals]
020	Plague
0200	Bubonic plague
0201	Cellulocutaneous plague
0202	Septicemic plague
0203	Primary pneumonic plague
0204	Secondary pneumonic plague
0205	Pneumonic plague, unspecified
0208	Other specified types of plague
0209	Plague, unspecified
021	Tularemia
0210	Ulceroglandular tularemia
0211	Enteric tularemia
0212	Pulmonary tularemia
0213	Oculoglandular tularemia
0218	Other specified tularemia
0219	Unspecified tularemia
022	Anthrax
0220	Cutaneous anthrax
0221	Pulmonary anthrax
0222	Gastrointestinal anthrax
0223	Anthrax septicemia
0228	Other specified manifestations of anthrax
0229	Anthrax, unspecified
023	Brucellosis
0230	Brucella melitensis
0231	Brucella abortus
0232	Brucella suis
0233	Brucella canis
0238	Other brucellosis
0239	Brucellosis, unspecified
024	Glanders
025	Melioidosis
026	Rat-bite fever
0260	Spirillary fever
0261	Streptobacillary fever
0269	Unspecified rat-bite fever
027	Other zoonotic bacterial diseases
0270	Listeriosis
0271	Erysipelothrix infection
0272	Pasteurellosis
0278	Other specified zoonotic bacterial diseases
0279	Unspecified zoonotic bacterial disease
030	Leprosy
0300	Lepromatous leprosy [type L]
0301	Tuberculoid leprosy [type T]
0302	Indeterminate leprosy [group I]
0303	Borderline leprosy [group B]
0308	Other specified leprosy
0309	Leprosy, unspecified
031	Diseases due to other mycobacteria
0310	Pulmonary diseases due to other mycobacteria
0311	Cutaneous diseases due to other mycobacteria
0312	Disseminated due to other mycobacteria
0318	Other specified mycobacterial diseases
0319	Unspecified diseases due to mycobacteria
032	Diphtheria
0320	Faucial diphtheria
0321	Nasopharyngeal diphtheria
0322	Anterior nasal diphtheria
0323	Laryngeal diphtheria
0328	Other diphtheria
03281	Conjunctival diphtheria
03282	Diphtheritic myocarditis
03283	Diphtheritic peritonitis
03284	Diphtheritic cystitis
03285	Cutaneous diphtheria
03289	Other specified diphtheria
0329	Diphtheria, unspecified
033	Whooping cough
0330	Whooping cough due to bordetella pertussis [B. pertussis]
0331	Whooping cough due to bordetella parapertussis [B. parapertussis]
0338	Whooping cough due to other specified organism
0339	Whooping cough, unspecified organism
034	Streptococcal sore throat and scarlet fever
0340	Streptococcal sore throat
0341	Scarlet fever
035	Erysipelas
036	Meningococcal infection
0360	Meningococcal meningitis
0361	Meningococcal encephalitis
0362	Meningococcemia
0363	Waterhouse-Friderichsen syndrome, meningococcal
0364	Meningococcal carditis
03640	Meningococcal carditis, unspecified
03641	Meningococcal pericarditis
03642	Meningococcal endocarditis
03643	Meningococcal myocarditis
0368	Other forms of Meningococcal infection, specified
03681	Meningococcal optic neuritis
03682	Meningococcal arthropathy
03689	Other specified meningococcal infections
0369	Meningococcal infection, unspecified
037	Tetanus
038	Septicemia
0380	Streptococcal septicemia
0381	Staphylococcal septicemia
03810	Staphylococcal septicemia, unspecified
03811	Methicillin susceptible Staphylococcus aureus septicemia
03819	Other staphylococcal septicemia
0382	Pneumococcal septicemia [Streptococcus pneumoniae septicemia]
0383	Septicemia due to anaerobes
0384	Septicemia due to other gram-negative organism
03840	Septicemia due to gram-negative organism, unspecified
03841	Septicemia due to hemophilus influenzae [H. influenzae]
03842	Septicemia due to escherichia coli [E. coli]
03843	Septicemia due to pseudomonas
03844	Septicemia due to serratia
03849	Other septicemia due to gram-negative organisms
0388	Other specified septicemias
0389	Unspecified septicemia
039	Actinomycotic infection
0390	Cutaneous actinomycotic infection
0391	Pulmonary actinomycotic infection
0392	Abdominal actinomycotic infection
0393	Cervicofacial actinomycotic infection
0394	Madura foot
0398	Actinomycotic infection of other specified sites
0399	Actinomycotic infection of unspecified site
040	Other bacterial diseases
0400	Gas gangrene
0401	Rhinoscleroma
0402	Whipple's disease
0403	Necrobacillosis
0408	Other bacterial diseases, specified
04081	Tropical pyomyositis
04082	Toxic shock syndrome
04089	Other specified bacterial diseases
041	Bacterial infection in conditions classified elsewhere and of unspecified site
0410	Streptococcus infection in conditions classified elsewhere and of unspecified site
04100	Streptococcus infection in conditions classified elsewhere and of unspecified site, streptococcus, unspecified
04101	Streptococcus infection in conditions classified elsewhere and of unspecified site, streptococcus, group A
04102	Streptococcus infection in conditions classified elsewhere and of unspecified site, streptococcus, group B
04103	Streptococcus infection in conditions classified elsewhere and of unspecified site, streptococcus, group C
04104	Streptococcus infection in conditions classified elsewhere and of unspecified site, streptococcus, group D [Enterococcus]
04105	Streptococcus infection in conditions classified elsewhere and of unspecified site, streptococcus, group G
04109	Streptococcus infection in conditions classified elsewhere and of unspecified site, other streptococcus
0411	Staphylococcus infection in conditions classified elsewhere and of unspecified site
04110	Staphylococcus infection in conditions classified elsewhere and of unspecified site, staphylococcus, unspecified
04111	Methicillin susceptible Staphylococcus aureus in conditions classified elsewhere and of unspecified site
04119	Staphylococcus infection in conditions classified elsewhere and of unspecified site, other staphylococcus
0412	Pneumococcus infection in conditions classified elsewhere and of unspecified site
0413	Friedländer's bacillus infection in conditions classified elsewhere and of unspecified site
0414	Escherichia coli [E. coli] infection in conditions classified elsewhere and of unspecified site
0415	Hemophilus influenzae [H. influenzae] infection in conditions classified elsewhere and of unspecified site
0416	Proteus (mirabilis) (morganii) infection in conditions classified elsewhere and of unspecified site
0417	Pseudomonas infection in conditions classified elsewhere and of unspecified site
0418	Other specified bacterial infections in conditions classified elsewhere and of unspecified site
04181	Other specified bacterial infections in conditions classified elsewhere and of unspecified site, Mycoplasma
04182	Bacteroides fragilis
04183	Other specified bacterial infections in conditions classified elsewhere and of unspecified site, Clostridium perfringens
04184	Other specified bacterial infections in conditions classified elsewhere and of unspecified site, other anaerobes
04185	Other specified bacterial infections in conditions classified elsewhere and of unspecified site, other gram-negative organisms
04186	Helicobacter pylori [H. pylori]
04189	Other specified bacterial infections in conditions classified elsewhere and of unspecified site, other specified bacteria
0419	Bacterial infection, unspecified, in conditions classified elsewhere and of unspecified site
04311	COVID-19, identified virus
04312	COVID-19, non-identified virus
046	Central nervous system infection caused by lentiviruses
047	Meningitis due to enteroviruses
0470	Meningitis due to coxsackie virus
0471	Meningitis due to echo virus
0478	Other specified viral meningitis
0479	Unspecified viral meningitis
048	Other enterovirus diseases of central nervous system
049	Other non-arthropod-borne viral diseases of central nervous system
0490	Lymphocytic choriomeningitis
0491	Meningitis due to adenovirus
0498	Other specified non-arthropod-borne viral diseases of central nervous system
0499	Unspecified non-arthropod-borne viral diseases of central nervous system
0512	Contagious pustular dermatitis
0530	Herpes zoster with meningitis
0543	Herpetic meningoencephalitis
05472	Herpes simplex meningitis
0551	Postmeasles pneumonia
0552	Postmeasles otitis media
062	Mosquito-borne viral encephalitis
0620	Japanese encephalitis
0621	Western equine encephalitis
0622	Eastern equine encephalitis
0623	St. Louis encephalitis
0624	Australian encephalitis
0625	California virus encephalitis
0628	Other specified mosquito-borne viral encephalitis
0629	Mosquito-borne viral encephalitis, unspecified
063	Tick-borne viral encephalitis
0630	Russian spring-summer [taiga] encephalitis
0631	Louping ill
0632	Central european encephalitis
0638	Other specified tick-borne viral encephalitis
0639	Tick-borne viral encephalitis, unspecified
064	Viral encephalitis transmitted by other and unspecified arthropods
0653	Other tick-borne hemorrhagic fever
0654	Mosquito-borne hemorrhagic fever
0661	Tick-borne fever
06641	West Nile Fever with encephalitis
06642	West Nile Fever with other neurologic manifestation
0721	Mumps meningitis
0722	Mumps encephalitis
073	Ornithosis
0730	Ornithosis with pneumonia
0737	Ornithosis with other specified complications
0738	Ornithosis with unspecified complication
0739	Ornithosis, unspecified
07422	Coxsackie endocarditis
076	Trachoma
0760	Trachoma, initial stage
0761	Trachoma, active stage
0769	Trachoma, unspecified
077	Other diseases of conjunctiva due to viruses and chlamydiae
0783	Cat-scratch disease
0788	Other diseases due to viruses and chlamydiae, specified
07888	Other diseases due to chlamydiae, specified
079	Infections due to viruses and chlamydiae in conditions classified elsewhere and of unspecified site
0798	Other infections due to viruses and chlamydiae, specified
07988	Other infections due to chlamydiae specified
0799	Other infections due to viruses and chlamydiae, unspecified
07998	Other infections due to chlamydiae, unspecified
080	Louse-borne (epidemic) typhus
081	Other typhi
0810	Murine (endemic) typhus
0811	Brill's disease
0812	Scrub typhus
0819	Typhus, unspecified
082	Thick-borne rickettsiosis
0820	Spotted fevers
0821	Boutonneuse fever
0822	North Asian tick fever
0823	Queensland tick typhus
824	Erlichiosis
08240	Ehrlichiosis, unspecified
08241	Ehrlichiosis chafeensis [E. chafeensis]
08249	Other ehrlichiosis
0828	Other specified tick-borne rickettsioses
0829	Tick-borne rickettsiosis, unspecified
083	Other rickettsiosis
0830	Q fever
0831	Trench fever
0832	Rickettsialpox
0838	Other specified rickettsioses
0839	Rickettsiosis, unspecified
087	Relapsing fever
0870	Relapsing fever, louse-borne
0871	Relapsing fever, tick-borne
0879	Relapsing fever, unspecified
088	Other arthropod-borne diseases
0880	Bartonellosis
0888	Other arthropod-borne diseases, specified
08881	Lyme Disease
08882	Babesiosis
08889	Other specified arthropod-borne diseases, other
0889	Arthropod-borne disease, unspecified
090	Congenital syphilis
0900	Early congenital syphilis, symptomatic
0901	Early congenital syphilis, latent
0902	Early congenital syphilis, unspecified
0903	Syphilitic interstitial keratitis
0904	Juvenile neurosyphilis
09040	Juvenile neurosyphilis, unspecified
09041	Congenital syphilitic encephalitis
09042	Congenital syphilitic meningitis
09049	Other juvenile neurosyphilis
0905	Other late congenital syphilis, symptomatic
0906	Late congenital syphilis, latent
0907	Late congenital syphilis, unspecified
0909	Congenital syphilis, unspecified
091	Early symptomatic syphilis
0910	Genital syphilis (primary)
0911	Primary anal syphilis
0912	Other primary syphilis
0913	Secondary syphilis of skin or mucous membranes
0914	Adenopathy due to secondary syphilis
0915	Syphilitic uveitis, secondary
09150	Syphilitic uveitis, unspecified
09151	Syphilitic chorioretinitis (secondary)
09152	Syphilitic iridocyclitis (secondary)
0916	Secondary syphilisis of viscera and bones
09161	Secondary syphilitic periostitis
09162	Secondary syphilitic hepatitis
09169	Secondary syphilis of other viscera
0917	Secondary syphilis, relapse
0918	Other forms of secondary syphilis
09181	Acute syphilitic meningitis (secondary)
09182	Syphilitic alopecia
09189	Other forms of secondary syphilis
0919	Unspecified secondary syphilis
092	Early syphilis, latent
0920	Early syphilis, latent, serological relapse after treatment
0929	Early syphilis, latent, unspecified
093	Cardiovascular syphilis
0930	Aneurysm of aorta, specified as syphilitic
0931	Syphilitic aortitis
0932	Syphilitic endocarditis
09320	Syphilitic endocarditis of valve, unspecified
09321	Syphilitic endocarditis of mitral valve
09322	Syphilitic endocarditis of aortic valve
09323	Syphilitic endocarditis of tricuspid valve
09324	Syphilitic endocarditis of pulmonary valve
0938	Other specified cardiovascular syphilis
09381	Syphilitic pericarditis
09382	Syphilitic myocarditis
09389	Other specified cardiovascular syphilis
0939	Cardiovascular syphilis, unspecified
094	Neurosyphilis
0940	Tabes dorsalis
0941	General paresis
0942	Syphilitic meningitis
0943	Asymptomatic neurosyphilis
0948	Other specified neurosyphilis
09481	Syphilitic encephalitis
09482	Syphilitic parkinsonism
09483	Syphilitic disseminated retinochoroiditis
09484	Syphilitic optic atrophy
09485	Syphilitic retrobulbar neuritis
09486	Syphilitic acoustic neuritis
09487	Syphilitic ruptured cerebral aneurysm
09489	Other specified neurosyphilis
0949	Neurosyphilis, unspecified
095	Other forms of late symptomatic syphilis
0950	Syphilitic episcleritis
0951	Syphilis of lung
0952	Syphilitic peritonitis
0953	Syphilis of liver
0954	Syphilis of kidney
0955	Syphilis of bone
0956	Syphilis of muscle
0957	Syphilis of synovium, tendon, and bursa
0958	Other specified forms of late symptomatic syphilis
0959	Late symptomatic syphilis, unspecified
096	Late syphilis, latent
097	Other forms of syphilis, unspecified
0970	Late syphilis, unspecified
0971	Latent syphilis, unspecified
0979	Syphilis, unspecified
098	Gonococcal infection
0980	Gonococcal infection (acute) of lower genitourinary tract
0981	Gonococcal infection (acute) of upper genitourinary tract
09810	Gonococcal infection (acute) of upper genitourinary tract, site unspecified
09811	Gonococcal cystitis (acute)
09812	Gonococcal prostatitis (acute)
09813	Gonococcal epididymo-orchitis (acute)
09814	Gonococcal seminal vesiculitis (acute)
09815	Gonococcal cervicitis (acute)
09816	Gonococcal endometritis (acute)
09817	Gonococcal salpingitis, specified as acute
09819	Other gonococcal infection (acute) of upper genitourinary tract
0982	Gonococcal infection, chronic, of lower genitourinary tract
0983	Chronic gonococcal infection of upper genitourinary tract
09830	Chronic gonococcal infection of upper genitourinary tract, site unspecified
09831	Gonococcal cystitis, chronic
09832	Gonococcal prostatitis, chronic
09833	Gonococcal epididymo-orchitis, chronic
09834	Gonococcal seminal vesiculitis, chronic
09835	Gonococcal cervicitis, chronic
09836	Gonococcal endometritis, chronic
09837	Gonococcal salpingitis (chronic)
09839	Other chronic gonococcal infection of upper genitourinary tract
0984	Gonococcal infection of eye
09840	Gonococcal conjunctivitis (neonatorum)
09841	Gonococcal iridocyclitis
09842	Gonococcal endophthalmia
09843	Gonococcal keratitis
09849	Other gonococcal infection of eye
0985	Gonococcal infection of the joints
09850	Gonococcal arthritis
09851	Gonococcal synovitis and tenosynovitis
09852	Gonococcal bursitis
09853	Gonococcal spondylitis
09859	Other gonococcal infection of joint
0986	Gonococcal infection of pharynx
0987	Gonococcal infection of anus and rectum
0988	Gonococcal infection of other specified sites
09881	Gonococcal keratosis (blennorrhagica)
09882	Gonococcal meningitis
09883	Gonococcal pericarditis
09884	Gonococcal endocarditis
09885	Other gonococcal heart disease
09886	Gonococcal peritonitis
09889	Gonococcal infection of other specified sites
099	Other venereal diseases
0990	Chancroid
0991	Lymphogranuloma venereum
0992	Granuloma inguinale
0993	Reiter's disease
0994	Other nongonococcal urethritis
09940	Other nongonococcal urethritis, unspecified
09941	Other nongonococcal urethritis, chlamydia trachomatis
09949	Other nongonococcal urethritis, other specified organism
0995	Other venereal diseases due to chlamydia trachomatis
09950	Other venereal diseases due to chlamydia trachomatis, unspecified site
09951	Other venereal diseases due to chlamydia trachomatis, pharynx
09952	Other venereal diseases due to chlamydia trachomatis, anus and rectum
09953	Other venereal diseases due to chlamydia trachomatis, lower genitourinary sites
09954	Other venereal diseases due to chlamydia trachomatis, other genitourinary sites
09955	Other venereal diseases due to chlamydia trachomatis, unspecified genitourinary site
09956	Other venereal diseases due to chlamydia trachomatis, peritoneum
09959	Other venereal diseases due to chlamydia trachomatis, other specified site
0998	Other specified venereal diseases
0999	Venereal disease, unspecified
100	Leptospirosis
1000	Leptospirosis icterohemorrhagica
1008	Other specified leptospiral infections
10081	Leptospiral meningitis (aseptic)
10089	Other specified leptospiral infections
1009	Leptospirosis, unspecified
101	Vincent's angina
102	Yaws
1020	Initial lesions of yaws
1021	Multiple papillomata due to yaws and wet crab yaws
1022	Other early skin lesions of yaws
1023	Hyperkeratosis due to yaws
1024	Gummata and ulcers due to yaws
1025	Gangosa
1026	Bone and joint lesions due to yaws
1027	Other manifestations of yaws
1028	Latent yaws
1029	Yaws, unspecified
103	Pinta
1030	Primary lesions of pinta
1031	Intermediate lesions of pinta
1032	Late lesions of pinta
1033	Mixed lesions of pinta
1039	Pinta, unspecified
104	Other spirochetal infections
1040	Nonvenereal endemic syphilis
1048	Other specified spirochetal infections
1049	Spirochetal infection, unspecified
112	Candidiasis
1125	Disseminated candidiasis
1128	Candidiasis of other specified sites
11281	Candidal endocarditis
11282	Candidal otitis externa
11283	Candidal meningitis
11284	Candidal esophagitis
11285	Candidal enteritis
11289	Other candidiasis of other specified sites
1129	Candidiasis of unspecified site
114	Coccidioidomycosis
1140	Primary coccidioidomycosis (pulmonary)
1141	Primary extrapulmonary coccidioidomycosis
1142	Coccidioidal meningitis
1143	Other forms of progressive coccidioidomycosis
1144	Chronic pulmonary coccidioidomycosis
1145	Pulmonary coccidioidomycosis, unspecified
1149	Coccidioidomycosis, unspecified
115	Histoplasmosis
1150	Infection by Histoplasma capsulatum
11500	Infection by Histoplasma capsulatum, without mention of manifestation
11501	Infection by Histoplasma capsulatum, meningitis
11502	Infection by Histoplasma capsulatum, retinitis
11503	Infection by Histoplasma capsulatum, pericarditis
11504	Infection by Histoplasma capsulatum, endocarditis
11505	Infection by Histoplasma capsulatum, pneumonia
11509	Infection by Histoplasma capsulatum, other
1151	Infection by Histoplasma duboisii
11510	Infection by Histoplasma duboisii, without mention of manifestation
11511	Infection by Histoplasma duboisii, meningitis
11512	Infection by Histoplasma duboisii, retinitis
11513	Infection by Histoplasma duboisii, pericarditis
11514	Infection by Histoplasma duboisii, endocarditis
11515	Infection by Histoplasma duboisii, pneumonia
11519	Infection by Histoplasma duboisii, other
1159	Histoplasmosis, unspecified
11590	Histoplasmosis, unspecified, without mention of manifestation
11591	Histoplasmosis, unspecified, meningitis
11592	Histoplasmosis, unspecified, retinitis
11593	Histoplasmosis, unspecified, pericarditis
11594	Histoplasmosis, unspecified, endocarditis
11595	Histoplasmosis, unspecified, pneumonia
11599	Histoplasmosis, unspecified, other
116	Blastomyces infection
1160	Blastomycosis
1161	Paracoccidioidomycosis
1162	Lobomycosis
117	Other mycoses
1170	Rhinosporidiosis
1171	Sporotrichosis
1172	Chromoblastomycosis
1173	Aspergillosis
1174	Mycotic mycetomas
1175	Cryptococcosis
1176	Allescheriosis [Petriellidosis]
1177	Zygomycosis [Phycomycosis or Mucormycosis]
1178	Infection by dematiacious fungi [Phaehyphomycosis]
1179	Other and unspecified mycoses
1300	Meningoencephalitis due to toxoplasmosis
1302	Chorioretinitis due to toxoplasmosis
1303	Myocarditis due to toxoplasmosis
1304	Pneumonitis due to toxoplasmosis
1308	Multisystemic disseminated toxoplasmosis
13101	Trichomonal vulvovaginitis
13102	Trichomonal urethritis
13103	Trichomonal prostatitis
13109	Other urogenital trichomoniasis
136	Other and unspecified infectious and parasitic diseases
1362	Specific infestations by amebae
1363	Pneumocystosis
1368	Other specified infectious and parasitic diseases
1369	Unspecified infectious and parasitic diseases
2541	Abscess of thymus
27702	Cystic fibrosis with pulmonary manifestations
28804	Neutropenia due to infection
320	Bacterial meningitis
3200	Hemophilus meningitis
3201	Pneumococcal meningitis
3202	Streptococcal meningitis
3203	Staphylococcal meningitis
3207	Meningitis in other bacterial diseases classified elsewhere
3208	Meningitis due to other specified bacteria
32081	Anaerobic meningitis
32082	Meningitis due to gram-negative bacteria, not elsewhere classified
32089	Meningitis due to other specified bacteria
3209	Meningitis due to unspecified bacterium
321	Meningitis due to other organisms
3210	Cryptococcal meningitis
3211	Meningitis in other fungal diseases
3212	Meningitis due to viruses not elsewhere classified
3213	Meningitis due to trypanosomiasis
3214	Meningitis in sarcoidosis
3218	Meningitis due to other nonbacterial organisms classified elsewhere
322	Meningitis due to an unspecified cause
3220	Nonpyogenic meningitis
3221	Eosinophilic meningitis
3229	Meningitis, unspecified
323	Encephalitis, myelitis and encephalomyelitis
3230	Encephalitis, myelitis and encephalomyelitis in viral diseases classified elsewhere
32301	Encephalitis and encephalomyelitis in viral diseases classified elsewhere
32302	Myelitis in viral diseases classified elsewhere
3231	Encephalitis, myelitis, and encephalomyelitis in rickettsial diseases classified elsewhere
3232	Encephalitis, myelitis, and encephalomyelitis in protozoal diseases classified elsewhere
3234	Other encephalitis, myelitis and encephalomyelitis due to other infections classified elsewhere
32341	Other encephalitis and encephalomyelitis due to other infections classified elsewhere
32342	Other myelitis due to other infections classified elsewhere
324	Intracranial and intraspinal abscess
3240	Intracranial abscess
3241	Intraspinal abscess
3249	Intracranial and intraspinal abscess of unspecified site
325	Phlebitis and thrombophlebitis of intracranial venous sinuses
3600	Purulent endophthalmitis
36000	Purulent endophthalmitis, unspecified
36001	Acute endophthalmitis
36002	Panophthalmitis
36004	Vitreous abscess
36019	Other endophthalmitis
37055	Corneal abscess
37313	Abscess of eyelid
3750	Dacryoadenitis, unspecified
37500	Dacryoadenitis, unspecified
37501	Acute dacryoadenitis
37530	Dacryocystitis, unspecified
37532	Acute dacryocystitis
37533	Phlegmonous dacryocystitis
3760	Acute inflammation of orbit
37600	Acute inflammation of orbit, unspecified
37601	Orbital cellulitis
37602	Orbital periostitis
37603	Orbital osteomyelitis
3796	Inflammation (infection) of postprocedural bleb
37960	Inflammation (infection) of postprocedural bleb, unspecified
37961	Inflammation (infection) of postprocedural bleb, stage 1
37962	Inflammation (infection) of postprocedural bleb, stage 2
37963	Inflammation (infection) of postprocedural bleb, stage 3
3801	Infective otitis externa
38010	Infective otitis externa, unspecified
38011	Acute infection of pinna
38013	Other acute infections of external ear
38014	Malignant otitis externa
38016	Other chronic infective otitis externa
3802	Other otitis externa
38022	Other acute otitis externa
381	Acute nonsuppurative otitis media and Eustachian tube disorders
3810	Acute nonsuppurative otitis media
38100	Acute nonsuppurative otitis media, unspecified
38101	Acute serous otitis media
38102	Acute mucoid otitis media
38103	Acute sanguinous otitis media
382	Suppurative and unspecified otitis media
3820	Acute suppurative otitis media
38200	Acute suppurative otitis media without spontaneous rupture of eardrum
38201	Acute suppurative otitis media with spontaneous rupture of eardrum
38202	Acute suppurative otitis media in diseases classified elsewhere
3821	Chronic tubotympanic suppurative otitis media
3822	Chronic atticoantral suppurative otitis media
3823	Unspecified chronic suppurative otitis media
3824	Unspecified suppurative otitis media
3829	Unspecified otitis media
383	Mastoiditis and correlated morbid manifestations
3830	Acute mastoiditis
38300	Acute mastoiditis without complications
38301	Subperiosteal abscess of mastoid
38302	Acute mastoiditis with other complications
38381	Postauricular fistula
3839	Unspecified mastoiditis
38583	Retained foreign body of middle ear
38633	Suppurative labyrinthitis
3864	Labyrinthine fistula
38640	Labyrinthine fistula, unspecified
38641	Round window fistula
38642	Oval window fistula
38643	Semicircular canal fistula
38648	Labyrinthine fistula of combined sites
3886	Otorrhea
38860	Otorrhea, unspecified
38861	Cerebrospinal fluid otorrhea
390	Rheumatic fever without mention of cardiac manifestations
391	Rheumatic fever with cardiac complications
3910	Acute rheumatic pericarditis
3911	Acute rheumatic endocarditis
3918	Other acute rheumatic cardiopathies
3919	Acute rheumatic cardiopathy, unspecified
392	Rheumatic chorea
3920	Rheumatic chorea with heart involvement
3929	Rheumatic chorea without mention of heart involvement
393	Chronic rheumatic pericarditis
421	Acute and subacute endocarditis
4210	Acute and subacute bacterial endocarditis
4211	Acute and subacute infective endocarditis in diseases classified elsewhere
4219	Acute endocarditis, unspecified
42292	Septic myocarditis
4249	Endocarditis, unspecified valve
42490	Endocarditis, valve unspecified, unspecified cause
42491	Endocarditis in diseases classified elsewhere
42499	Other endocarditis, valve unspecified
461	Acute sinusitis
4610	Acute maxillary sinusitis
4611	Acute frontal sinusitis
4612	Acute ethmoidal sinusitis
4613	Acute sphenoidal sinusitis
4618	Other acute sinusitis
4619	Acute sinusitis, unspecified
462	Acute pharyngitis
463	Acute tonsillitis
4643	Acute epiglottitis
46430	Acute epiglottitis without mention of obstruction
46431	Acute epiglottitis with obstruction
4644	Croup
4645	Supraglottitis unspecified
46450	Supraglottitis unspecified, without obstruction
46451	Supraglottitis unspecified, with obstruction
465	Acute upper respiratory infections of multiple sites or unspecified
4650	Acute laryngopharyngitis
4658	Acute upper respiratory infections of other multiple sites
4659	Acute upper respiratory infections of unspecified site
466	Acute bronchitis or bronchiolitis
4660	Acute bronchitis
4661	Acute bronchiolitis due to respiratory syncytial virus (RSV)
46619	Acute bronchiolitis due to other infectious organisms
475	Peritonsillar abscess
47821	Cellulitis of pharynx or nasopharynx
47822	Parapharyngeal abscess
47824	Retropharyngeal abscess
480	Viral pneumonia
4803	Pneumonia due to SARS-associated coronavirus
48041	Pneumonia in COVID-19, identified virus
48042	Pneumonia in COVID-19, unidentified virus
4808	Pneumonia due to other virus not elsewhere classified
4809	Viral pneumonia, unspecified
481	Pneumococcal pneumonia [Streptococcus pneumoniae pneumonia]
482	Other bacterial pneumoniae
4820	Pneumonia due to Klebsiella pneumoniae
4821	Pneumonia due to Pseudomonas
4822	Pneumonia due to Hemophilus influenzae [H. influenzae]
4823	Pneumonia due to Streptococcus
48230	Pneumonia due to Streptococcus, unspecified
48231	Pneumonia due to Streptococcus, group A
48232	Pneumonia due to Streptococcus, group B
48239	Pneumonia due to other Streptococcus
4824	Pneumonia due to Staphylococcus
48240	Pneumonia due to Staphylococcus, unspecified
48241	Methicillin susceptible pneumonia due to Staphylococcus aureus
48249	Other Staphylococcus pneumonia
4828	Pneumonia due to other specified bacteria
48281	Pneumonia due to anaerobes
48282	Pneumonia due to escherichia coli [E. coli]
48283	Pneumonia due to other gram-negative bacteria
48284	Pneumonia due to Legionnaires' disease
48289	Pneumonia due to other specified bacteria
4829	Bacterial pneumonia, unspecified
483	Pneumonia due to other specified organism
4830	Pneumonia due to mycoplasma pneumoniae
4831	Pneumonia due to chlamydia
4838	Pneumonia due to other specified organism
484	Pneumonia due to other infectious diseases classified elsewhere
4841	Pneumonia in cytomegalic inclusion disease
4843	Pneumonia in whooping cough
4846	Pneumonia in aspergillosis
4847	Pneumonia in other systemic mycoses
4848	Pneumonia in other infectious diseases classified elsewhere
485	Bronchopneumonia, organism unspecified
486	Pneumonia, organism unspecified
4870	Influenza with pneumonia
4871	Influenza with other respiratory manifestations
4911	Mucopurulent chronic bronchitis
49121	Obstructive chronic bronchitis with (acute) exacerbation
49122	Obstructive chronic bronchitis with acute bronchitis
49302	Extrinsic asthma with (acute) exacerbation
49312	Intrinsic asthma with (acute) exacerbation
49322	Chronic obstructive asthma with (acute) exacerbation
4941	Bronchiectasis with acute exacerbation
4957	"Ventilation" pneumonitis
507	Pneumonitis due to solids and liquids
5070	Pneumonitis due to inhalation of food or vomitus
5071	Pneumonitis due to inhalation of oils and essences
5078	Pneumonitis due to other solids and liquids
510	Empyema
5100	Empyema with fistula
5109	Empyema without mention of fistula
511	Pleurisy
5110	Pleurisy without mention of effusion or current tuberculosis
5111	Pleurisy with effusion, with mention of a bacterial cause other than tuberculosis
513	Abscess of the lung and the mediastinum
5130	Abscess of lung
5131	Abscess of mediastinum
51881	Acute respiratory failure
51884	Acute and chronic respiratory failure
51891	Acute respiratory distress syndrome (ARDS) in COVID-19, identified virus
51892	Acute respiratory distress syndrome (ARDS) in COVID-19, unidentified virus
51901	Infection of tracheostomy
5192	Mediastinitis
51971	Other respiratory tract infection in COVID-19, identified virus
51972	Other respiratory tract infection in COVID-19, unidentified virus
5225	Periapical abscess without sinus
5227	Periapical abscess with sinus
5233	Acute and aggressive periodontitis
52330	Aggressive periodontitis, unspecified
52331	Aggressive periodontitis, localized
52332	Aggressive periodontitis, generalized
52333	Aggressive periodontitis
5273	Abscess
5281	Oral gangrene
5283	Abscess and cellulitis of oral soft tissues
53086	Infection of esophagostomy
53110	Acute gastric ulcer with perforation, without mention of obstruction
53111	Acute gastric ulcer with perforation, with obstruction
53120	Acute gastric ulcer with hemorrhage and perforation, without mention of obstruction
53121	Acute gastric ulcer with hemorrhage and perforation, with obstruction
53150	Chronic or unspecified gastric ulcer with perforation, without mention of obstruction
53151	Chronic or unspecified gastric ulcer with perforation, with obstruction
53160	Chronic or unspecified gastric ulcer with hemorrhage and perforation, without mention of obstruction
53161	Chronic or unspecified gastric ulcer with hemorrhage and perforation, with obstruction
53210	Acute duodenal ulcer with perforation, without mention of obstruction
53211	Acute duodenal ulcer with perforation, with obstruction
53220	Acute duodenal ulcer with hemorrhage and perforation, without mention of obstruction
53221	Acute duodenal ulcer with hemorrhage and perforation, with obstruction
53250	Chronic or unspecified duodenal ulcer with perforation, without mention of obstruction
53251	Chronic or unspecified duodenal ulcer with perforation, with obstruction
53260	Chronic or unspecified duodenal ulcer with hemorrhage and perforation, without mention of obstruction
53261	Chronic or unspecified duodenal ulcer with hemorrhage and perforation, with obstruction
53310	Acute peptic ulcer of unspecified site with perforation, without mention of obstruction
53311	Acute peptic ulcer of unspecified site with perforation, with obstruction
53320	Acute peptic ulcer of unspecified site with hemorrhage and perforation, without mention of obstruction
53321	Acute peptic ulcer of unspecified site with hemorrhage and perforation, with obstruction
53350	Chronic or unspecified peptic ulcer of unspecified site with perforation, without mention of obstruction
53351	Chronic or unspecified peptic ulcer of unspecified site with perforation, with obstruction
53360	Chronic or unspecified peptic ulcer of unspecified site with hemorrhage and perforation, without mention of obstruction
53361	Chronic or unspecified peptic ulcer of unspecified site with hemorrhage and perforation, with obstruction
53410	Acute gastrojejunal ulcer with perforation, without mention of obstruction
53411	Acute gastrojejunal ulcer with perforation, with obstruction
53420	Acute gastrojejunal ulcer with hemorrhage and perforation, without mention of obstruction
53421	Acute gastrojejunal ulcer with hemorrhage and perforation, with obstruction
53450	Chronic or unspecified gastrojejunal ulcer with perforation, without mention of obstruction
53451	Chronic or unspecified gastrojejunal ulcer with perforation, with obstruction
53460	Chronic or unspecified gastrojejunal ulcer with hemorrhage and perforation, without mention of obstruction
53461	Chronic or unspecified gastrojejunal ulcer with hemorrhage and perforation, with obstruction
53641	Infection of gastrostomy
540	Acute appendicitis
5400	Acute appendicitis with generalized peritonitis
5401	Acute appendicitis with peritoneal abscess
5409	Acute appendicitis without mention of peritonitis
541	Appendicitis, unqualified
542	Other appendicitis
5500	Inguinal hernia, with gangrene
55000	Inguinal hernia, with gangrene, unilateral or unspecified (not specified as recurrent)
55001	Inguinal hernia, with gangrene, unilateral or unspecified, recurrent
55002	Inguinal hernia, with gangrene, bilateral (not specified as recurrent)
55003	Inguinal hernia, with gangrene, bilateral, recurrent
551	Other hernia of the abdominal cavity, with gangrene
5510	Femoral hernia with gangrene
55100	Femoral hernia with gangrene, unilateral or unspecified (not specified as recurrent)
55101	Femoral hernia with gangrene, unilateral or unspecified, recurrent
55102	Femoral hernia with gangrene, bilateral (not specified as recurrent)
55103	Femoral hernia with gangrene, bilateral, recurrent
5511	Umbilical hernia with gangrene
55120	Ventral hernia, unspecified, with gangrene
5512	Incisional ventral hernia
55121	Incisional ventral hernia, with gangrene
55129	Other ventral hernia with gangrene
5513	Diaphragmatic hernia with gangrene
5518	Hernia of other specified sites, with gangrene
5519	Hernia of unspecified site, with gangrene
555	Regional enteritis
5550	Regional enteritis of small intestine
5551	Regional enteritis of large intestine
5552	Regional enteritis of small intestine with large intestine
5559	Regional enteritis of unspecified site
56201	Diverticulitis of small intestine (without mention of hemorrhage)
56203	Diverticulitis of small intestine with hemorrhage
56211	Diverticulitis of colon (without mention of hemorrhage)
56213	Diverticulitis of colon with hemorrhage
566	Abscess of anal and rectal regions
567	Peritonitis and retroperitoneal infection
5670	Peritonitis in infectious diseases classified elsewhere
5671	Pneumococcal peritonitis
5672	Other suppurative peritonitis
56721	Peritonitis (acute) generalized
56722	Peritoneal abscess
56723	Spontaneous bacterial peritonitis
56729	Other suppurative peritonitis
5673	Retroperitoneal infection
56731	Psoas muscle abscess
56738	Other retroperitoneal abscess
56739	Other retroperitoneal infections
5678	Other specified peritonitis
56781	Choleperitonitis
56789	Other specified peritonitis
5679	Unspecified peritonitis
5695	Abscess of intestine
56961	Infection of colostomy or enterostomy
56983	Perforation of intestine
572	Abscess of liver and consequences of chronic liver diseases
5720	Abscess of liver
5721	Portal pyemia
5740	Calculus of gallbladder with acute cholecystitis
57400	Calculus of gallbladder with acute cholecystitis, without mention of obstruction
57401	Calculus of gallbladder with acute cholecystitis, with obstruction
5741	Calculus of gallbladder with other cholecystitis
57410	Calculus of gallbladder with other cholecystitis, without mention of obstruction
57411	Calculus of gallbladder with other cholecystitis, with obstruction
5743	Calculus of bile duct with acute cholecystitis
57430	Calculus of bile duct with acute cholecystitis, without mention of obstruction
57431	Calculus of bile duct with acute cholecystitis, with obstruction
5744	Calculus of bile duct with other cholecystitis
57440	Calculus of bile duct with other cholecystitis, without mention of obstruction
57441	Calculus of bile duct with other cholecystitis, with obstruction
5746	Calculus of gallbladder and bile duct with acute cholecystitis
57460	Calculus of gallbladder and bile duct with acute cholecystitis, without mention of obstruction
57461	Calculus of gallbladder and bile duct with acute cholecystitis, with obstruction
5747	Calculus of gallbladder and bile duct with other cholecystitis
57470	Calculus of gallbladder and bile duct with other cholecystitis, without mention of obstruction
57471	Calculus of gallbladder and bile duct with other cholecystitis, with obstruction
5748	Calculus of gallbladder and bile duct with acute and chronic cholecystitis
57480	Calculus of gallbladder and bile duct with acute and chronic cholecystitis, without mention of obstruction
57481	Calculus of gallbladder and bile duct with acute and chronic cholecystitis, with obstruction
5750	Acute cholecystitis
5751	Other cholecystitis
57510	Cholecystitis, unspecified
57512	Acute and chronic cholecystitis
5754	Perforation of gallbladder
5761	Cholangitis
5763	Perforation of bile duct
590	Infection of kidney
5900	Chronic pyelonephritis
59000	Chronic pyelonephritis without lesion of renal medullary necrosis
59001	Chronic pyelonephritis with lesion of renal medullary necrosis
5901	Acute pyelonephritis
59010	Acute pyelonephritis without lesion of renal medullary necrosis
59011	Acute pyelonephritis with lesion of renal medullary necrosis
5902	Renal and perinephric abscess
5903	Pyeloureteritis cystica
5908	Other pyelonephritis or pyonefrosis, not specified as acute or chronic
59080	Pyelonephritis, unspecified
59081	Pyelitis or pyelonephritis in diseases classified elsewhere
5909	Infection of kidney, unspecified
595	Cistitis
5950	Acute cystitis
5959	Cystitis, unspecified
597	Urethritis, not sexually transmitted, and uretral syndrome
5970	Urethral abscess
5978	Other urethritis
59780	Urethritis, unspecified
5990	Urinary tract infection, site not specified
6010	Acute prostatitis
6011	Chronic prostatitis
6012	Abscess of prostate
6013	Prostatocystitis
6014	Prostatitis in diseases classified elsewhere
6019	Prostatitis, unspecified
6031	Infected hydrocele
604	Orchitis and epididymitis
6040	Orchitis, epididymitis, and epididymo-orchitis, with abscess
6049	Other orchitis, epididymitis, and epididymo-orchitis, without mention of abscess
60490	Orchitis and epididymitis, unspecified
60491	Orchitis and epididymitis in diseases classified elsewhere
60499	Other orchitis, epididymitis, and epididymo-orchitis, without mention of abscess
6071	Balanoposthitis
6080	Seminal vesiculitis
6140	Acute salpingitis and oophoritis
6141	Chronic salpingitis and oophoritis
6142	Salpingitis and oophoritis not specified as acute, subacute, or chronic
6143	Acute parametritis and pelvic cellulitis
6144	Chronic or unspecified parametritis and pelvic cellulitis
6145	Acute or unspecified pelvic peritonitis, female
6160	Cervicitis and endocervicitis
6161	Vaginitis and vulvovaginitis
61610	Vaginitis and vulvovaginitis, unspecified
61611	Vaginitis and vulvovaginitis in diseases classified elsewhere
6163	Abscess of Bartholin's gland
6164	Other abscess of vulva
619	Fistula involving the female genital tract
6190	Urinary-genital tract fistula, female
6191	Digestive-genital tract fistula, female
6192	Genital tract-skin fistula, female
6198	Other specified fistulas involving female genital tract
6199	Unspecified fistula involving female genital tract
6340	Spontaneous abortion, complicated by genital tract and pelvic infection
63400	Spontaneous abortion, complicated by genital tract and pelvic infection, unspecified
63401	Spontaneous abortion, complicated by genital tract and pelvic infection, incomplete
63402	Spontaneous abortion, complicated by genital tract and pelvic infection, complete
63421	Spontaneous abortion, complicated by damage to pelvic organs or tissues, incomplete
63422	Spontaneous abortion, complicated by damage to pelvic organs or tissues, complete
6345	Spontaneous abortion, complicated by shock
63450	Spontaneous abortion, complicated by shock, unspecified
63451	Spontaneous abortion, complicated by shock, incomplete
63470	Spontaneous abortion, with other specified complications, unspecified
63471	Spontaneous abortion, with other specified complications, incomplete
6350	Legally induced abortion, complicated by genital tract and pelvic infection
63500	Legally induced abortion, complicated by genital tract and pelvic infection, unspecified
63501	Legally induced abortion, complicated by genital tract and pelvic infection, incomplete
63502	Legally induced abortion, complicated by genital tract and pelvic infection, complete
63521	Legally induced abortion, complicated by damage to pelvic organs or tissues, incomplete
6355	Legally induced abortion, complicated by shock
63550	Legally induced abortion, complicated by shock, unspecified
63551	Legally induced abortion, complicated by shock, incomplete
63552	Legally induced abortion, complicated by shock, complete
63571	Legally induced abortion, with other specified complications, incomplete
63581	Legally induced abortion, with unspecified complication, incomplete
6360	Illegally induced abortion, complicated by genital tract and pelvic infection
63600	Illegally induced abortion, complicated by genital tract and pelvic infection, unspecified
63601	Illegally induced abortion, complicated by genital tract and pelvic infection, incomplete
63602	Illegally induced abortion, complicated by genital tract and pelvic infection, complete
63621	Illegally induced abortion, complicated by damage to pelvic organs or tissues, incomplete
6365	Illegally induced abortion, complicated by shock
63650	Illegally induced abortion, complicated by shock, unspecified
63651	Illegally induced abortion, complicated by shock, incomplete
63652	Illegally induced abortion, complicated by shock, complete
6370	Unspecified abortion, complicated by genital tract and pelvic infection
63700	Unspecified abortion, complicated by genital tract and pelvic infection, unspecified
63701	Unspecified abortion, complicated by genital tract and pelvic infection, incomplete
63702	Unspecified abortion, complicated by genital tract and pelvic infection, complete
63721	Unspecified abortion, complicated by damage to pelvic organs or tissues, incomplete
6375	Unspecified abortion, complicated by shock
63750	Unspecified abortion, complicated by shock, unspecified
63751	Unspecified abortion, complicated by shock, incomplete
63752	Unspecified abortion, complicated by shock, complete
63771	Unspecified abortion, with other specified complications, incomplete
6380	Failed attempted abortion complicated by genital tract and pelvic infection
6385	Failed attempted abortion complicated by shock
6390	Genital tract and pelvic infection following abortion or ectopic and molar pregnancies
6395	Shock following abortion or ectopic and molar pregnancies
644	Threatened or premature labor
6440	Threatened premature labor
64400	Threatened premature labor, unspecified as to episode of care or not applicable
64403	Threatened premature labor, antepartum condition or complication
6441	Other threatened labor
64410	Other threatened labor, unspecified as to episode of care or not applicable
64413	Other threatened labor, antepartum condition or complication
6465	Asymptomatic bacteriuria in pregnancy
64650	Asymptomatic bacteriuria in pregnancy, unspecified as to episode of care or not applicable
64651	Asymptomatic bacteriuria in pregnancy, delivered, with or without mention of antepartum condition
64652	Asymptomatic bacteriuria in pregnancy, delivered, with mention of postpartum complication
64653	Asymptomatic bacteriuria in pregnancy, antepartum condition or complication
64654	Asymptomatic bacteriuria in pregnancy, postpartum condition or complication
6466	Infections of genitourinary tract in pregnancy
64660	Infections of genitourinary tract in pregnancy, unspecified as to episode of care or not applicable
64661	Infections of genitourinary tract in pregnancy, delivered, with or without mention of antepartum condition
64662	Infections of genitourinary tract in pregnancy, delivered, with mention of postpartum complication
64663	Infections of genitourinary tract in pregnancy, antepartum condition or complication
64664	Infections of genitourinary tract in pregnancy, postpartum condition or complication
647	Infectious and parasitic manifestations of mother, classified elsewhere, but complicating the pregnancy, labor or puerperium
6470	Syphilis of mother
64700	Syphilis of mother, complicating pregnancy, childbirth, or the puerperium, unspecified as to episode of care or not applicable
64701	Syphilis of mother, complicating pregnancy, childbirth, or the puerperium, delivered, with or without mention of antepartum condition
64702	Syphilis of mother, complicating pregnancy, childbirth, or the puerperium, delivered, with mention of postpartum complication
64703	Syphilis of mother, complicating pregnancy, childbirth, or the puerperium, antepartum condition or complication
64704	Syphilis of mother, complicating pregnancy, childbirth, or the puerperium, postpartum condition or complication
6471	Gonorrhea of mother
64710	Gonorrhea of mother, complicating pregnancy, childbirth, or the puerperium, unspecified as to episode of care or not applicable
64711	Gonorrhea of mother, complicating pregnancy, childbirth, or the puerperium, delivered, with or without mention of antepartum condition
64712	Gonorrhea of mother, complicating pregnancy, childbirth, or the puerperium, delivered, with mention of postpartum complication
64713	Gonorrhea of mother, complicating pregnancy, childbirth, or the puerperium, antepartum condition or complication
64714	Gonorrhea of mother, complicating pregnancy, childbirth, or the puerperium, postpartum condition or complication
6472	Other venereal diseases of mother
64720	Other venereal diseases of mother, complicating pregnancy, childbirth, or the puerperium, unspecified as to episode of care or not applicable
64721	Other venereal diseases of mother, complicating pregnancy, childbirth, or the puerperium, delivered, with or without mention of antepartum condition
64722	Other venereal diseases of mother, complicating pregnancy, childbirth, or the puerperium, delivered, with mention of postpartum complication
64723	Other venereal diseases of mother, complicating pregnancy, childbirth, or the puerperium, antepartum condition or complication
64724	Other venereal diseases of mother, complicating pregnancy, childbirth, or the puerperium,postpartum condition or complication
6473	Tuberculosis of mother
64730	Tuberculosis of mother, complicating pregnancy, childbirth, or the puerperium, unspecified as to episode of care or not applicable
64731	Tuberculosis of mother, complicating pregnancy, childbirth, or the puerperium, delivered, with or without mention of antepartum condition
64732	Tuberculosis of mother, complicating pregnancy, childbirth, or the puerperium, delivered, with mention of postpartum complication
64733	Tuberculosis of mother, complicating pregnancy, childbirth, or the puerperium, antepartum condition or complication
64734	Tuberculosis of mother, complicating pregnancy, childbirth, or the puerperium,postpartum condition or complication
6478	Other specified infectious and parasitic diseases of mother
64780	Other specified infectious and parasitic diseases of mother, unspecified as to episode of care or not applicable
64781	Other specified infectious and parasitic diseases of mother, delivered, with or without mention of antepartum condition
64782	Other specified infectious and parasitic diseases of mother, delivered, with mention of postpartum complication
64783	Other specified infectious and parasitic diseases of mother, antepartum condition or complication
64784	Other specified infectious and parasitic diseases of mother, postpartum condition or complication
6479	Unspecified infection or infestation of mother
64790	Unspecified infection or infestation of mother, unspecified as to episode of care or not applicable
64791	Unspecified infection or infestation of mother, delivered, with or without mention of antepartum condition
64792	Unspecified infection or infestation of mother, delivered, with mention of postpartum complication
64793	Unspecified infection or infestation of mother, antepartum condition or complication
64794	Unspecified infection or infestation of mother, postpartum condition or complication
6581	Premature rupture of membranes
65810	Premature rupture of membranes, unspecified as to episode of care or not applicable
65811	Premature rupture of membranes, delivered, with or without mention of antepartum condition
65813	Premature rupture of membranes, antepartum condition or complication
6582	Delayed delivery after spontaneous or unspecified rupture of membranes
65820	Delayed delivery after spontaneous or unspecified rupture of membranes, unspecified as to episode of care or not applicable
65821	Delayed delivery after spontaneous or unspecified rupture of membranes, delivered, with or without mention of antepartum condition
65823	Delayed delivery after spontaneous or unspecified rupture of membranes, antepartum condition or complication
6584	Infection of amniotic cavity
65840	Infection of amniotic cavity, unspecified as to episode of care or not applicable
65841	Infection of amniotic cavity, delivered, with or without mention of antepartum condition
65843	Infection of amniotic cavity, antepartum condition or complication
6592	Maternal pyrexia during labor
65920	Maternal pyrexia during labor, unspecified, unspecified as to episode of care or not applicable
65921	Maternal pyrexia during labor, unspecified, delivered, with or without mention of antepartum condition
65923	Maternal pyrexia during labor, unspecified, antepartum condition or complication
6593	Generalized infection during labor
65930	Generalized infection during labor, unspecified as to episode of care or not applicable
65931	Generalized infection during labor, delivered, with or without mention of antepartum condition
65933	Generalized infection during labor, antepartum condition or complication
6691	Shock during or following labor and delivery
66910	Shock during or following labor and delivery, unspecified as to episode of care or not applicable
66911	Shock during or following labor and delivery, delivered, with or without mention of antepartum condition
66912	Shock during or following labor and delivery, delivered, with mention of postpartum complication
66913	Shock during or following labor and delivery, antepartum condition or complication
66914	Shock during or following labor and delivery, postpartum condition or complication
670	Major puerperal infection
6700	Major puerperal infection
67000	Major puerperal infection, unspecified as to episode of care or not applicable
67002	Major puerperal infection, delivered, with mention of postpartum complication
67004	Major puerperal infection, postpartum condition or complication
672	Pyrexia of unknown origin during the puerperium
6720	Pyrexia of unknown origin during the puerperium
67200	Pyrexia of unknown origin during the puerperium, unspecified as to episode of care or not applicable
67202	Pyrexia of unknown origin during the puerperium, delivered, with mention of postpartum complication
67204	Pyrexia of unknown origin during the puerperium, postpartum condition or complication
6733	Obstetrical pyemic and septic embolism
67330	Obstetrical pyemic and septic embolism, unspecified as to episode of care or not applicable
67331	Obstetrical pyemic and septic embolism, delivered, with or without mention of antepartum condition
67332	Obstetrical pyemic and septic embolism, delivered, with mention of postpartum complication
67333	Obstetrical pyemic and septic embolism, antepartum condition or complication
67334	Obstetrical pyemic and septic embolism, postpartum condition or complication
675	Infections of nipple associated with childbirth
6750	Infections of the nipple
67500	Infections of nipple associated with childbirth, unspecified as to episode of care or not applicable
67501	Infections of nipple associated with childbirth, delivered, with or without mention of antepartum condition
67502	Infections of nipple associated with childbirth, delivered, with mention of postpartum complication
67503	Infections of nipple associated with childbirth, antepartum condition or complication
67504	Infections of nipple associated with childbirth, postpartum condition or complication
6751	Abscess of breast associated with childbirth
67510	Abscess of breast associated with childbirth, unspecified as to episode of care or not applicable
67511	Abscess of breast associated with childbirth, delivered, with or without mention of antepartum condition
67512	Abscess of breast associated with childbirth, delivered, with mention of postpartum complication
67513	Abscess of breast associated with childbirth, antepartum condition or complication
67514	Abscess of breast associated with childbirth, postpartum condition or complication
6752	Nonpurulent mastitis associated with childbirth
67520	Nonpurulent mastitis associated with childbirth, unspecified as to episode of care or not applicable
67521	Nonpurulent mastitis associated with childbirth, delivered, with or without mention of antepartum condition
67522	Nonpurulent mastitis associated with childbirth, delivered, with mention of postpartum complication
67523	Nonpurulent mastitis associated with childbirth, antepartum condition or complication
67524	Nonpurulent mastitis associated with childbirth, postpartum condition or complication
6758	Other specified infections of the breast and nipple associated with childbirth
67580	Other specified infections of the breast and nipple associated with childbirth, unspecified as to episode of care or not applicable
67581	Other specified infections of the breast and nipple associated with childbirth, delivered, with or without mention of antepartum condition
67582	Other specified infections of the breast and nipple associated with childbirth, delivered, with mention of postpartum complication
67583	Other specified infections of the breast and nipple associated with childbirth, antepartum condition or complication
67584	Other specified infections of the breast and nipple associated with childbirth, postpartum condition or complication
6759	Unspecified infection of the breast and nipple associated with childbirth
67590	Unspecified infection of the breast and nipple associated with childbirth, unspecified as to episode of care or not applicable
67591	Unspecified infection of the breast and nipple associated with childbirth, delivered, with or without mention of antepartum condition
67592	Unspecified infection of the breast and nipple associated with childbirth, delivered, with mention of postpartum complication
67593	Unspecified infection of the breast and nipple associated with childbirth, antepartum condition or complication
67594	Unspecified infection of the breast and nipple associated with childbirth, postpartum condition or complication
680	Carbuncle and furuncle
6800	Carbuncle and furuncle of face
6801	Carbuncle and furuncle of neck
6802	Carbuncle and furuncle of trunk
6803	Carbuncle and furuncle of upper arm and forearm
6804	Carbuncle and furuncle of hand
6805	Carbuncle and furuncle of buttock
6806	Carbuncle and furuncle of leg, except foot
6807	Carbuncle and furuncle of foot
6808	Carbuncle and furuncle of other specified sites
6809	Carbuncle and furuncle of unspecified site
681	Cellulitis and abscess of finger
6810	Fingers
68100	Cellulitis and abscess of finger, unspecified
68110	Cellulitis and abscess of toe, unspecified
6819	Cellulitis and abscess of unspecified digit
682	Other cellulitis and abscess
6820	Cellulitis and abscess of face
6821	Cellulitis and abscess of neck
6822	Cellulitis and abscess of trunk
6823	Cellulitis and abscess of upper arm and forearm
6824	Cellulitis and abscess of hand, except fingers and thumb
6825	Cellulitis and abscess of buttock
6826	Cellulitis and abscess of leg, except foot
6827	Cellulitis and abscess of foot, except toes
6828	Cellulitis and abscess of other specified sites
6829	Cellulitis and abscess of unspecified sites
683	Acute lymphadenitis
684	Impetigo
6850	Pilonidal cyst with abscess
686	Other infectious diseases localized in skin and in subcutaneous tissue
6860	Pyoderma
68600	Pyoderma, unspecified
68601	Pyoderma gangrenosum
6868	Other specified local infections of skin and subcutaneous tissue
6869	Unspecified local infection of skin and subcutaneous tissue
69581	Ritter's disease
711	Arthropathy due to infectious agents
7110	Pyogenic arthritis
71100	Pyogenic arthritis, site unspecified
71101	Pyogenic arthritis, shoulder region
71102	Pyogenic arthritis, upper arm
71103	Pyogenic arthritis, forearm
71104	Pyogenic arthritis, hand
71105	Pyogenic arthritis, pelvic region and thigh
71106	Pyogenic arthritis, lower leg
71107	Pyogenic arthritis, ankle and foot
71108	Pyogenic arthritis, other specified sites
71109	Pyogenic arthritis, multiple sites
7111	Arthropathy associated with Reiter's disease and nonspecific urethritis
71110	Arthropathy associated with Reiter's disease and nonspecific urethritis, site unspecified
71111	Arthropathy associated with Reiter's disease and nonspecific urethritis, shoulder region
71112	Arthropathy associated with Reiter's disease and nonspecific urethritis, upper arm
71113	Arthropathy associated with Reiter's disease and nonspecific urethritis, forearm
71114	Arthropathy associated with Reiter's disease and nonspecific urethritis, hand
71115	Arthropathy associated with Reiter's disease and nonspecific urethritis, pelvic region and thigh
71116	Arthropathy associated with Reiter's disease and nonspecific urethritis, lower leg
71117	Arthropathy associated with Reiter's disease and nonspecific urethritis, ankle and foot
71118	Arthropathy associated with Reiter's disease and nonspecific urethritis, other specified sites
71119	Arthropathy associated with Reiter's disease and nonspecific urethritis, multiple sites
7119	Unspecified infective arthritis
71190	Unspecified infective arthritis, site unspecified
71191	Unspecified infective arthritis, shoulder region
71192	Unspecified infective arthritis, upper arm
71193	Unspecified infective arthritis, forearm
71194	Unspecified infective arthritis, hand
71195	Unspecified infective arthritis, pelvic region and thigh
71196	Unspecified infective arthritis, lower leg
71197	Unspecified infective arthritis, ankle and foot
71198	Unspecified infective arthritis, other specified sites
71199	Unspecified infective arthritis, multiple sites
7280	Infective myositis
72886	Necrotizing fasciitis
7293	Unspecified panniculitis
72930	Panniculitis, unspecified site
72939	Panniculitis, other site
7294	Fasciitis, unspecified
730	Osteomyelitis, periosteitis and other infection of the bone
7300	Acute osteomyelitis
73000	Acute osteomyelitis, site unspecified
73001	Acute osteomyelitis, shoulder region
73002	Acute osteomyelitis, upper arm
73003	Acute osteomyelitis, forearm
73004	Acute osteomyelitis, hand
73005	Acute osteomyelitis, pelvic region and thigh
73006	Acute osteomyelitis, lower leg
73007	Acute osteomyelitis, ankle and foot
73008	Acute osteomyelitis, other specified sites
73009	Acute osteomyelitis, multiple sites
7301	Chronic osteomyelitis
73010	Chronic osteomyelitis, site unspecified
73011	Chronic osteomyelitis, shoulder region
73012	Chronic osteomyelitis, upper arm
73013	Chronic osteomyelitis, forearm
73014	Chronic osteomyelitis, hand
73015	Chronic osteomyelitis, pelvic region and thigh
73016	Chronic osteomyelitis, lower leg
73017	Chronic osteomyelitis, ankle and foot
73018	Chronic osteomyelitis, other specified sites
73019	Chronic osteomyelitis, multiple sites
7302	Unspecified osteomyelitis
73020	Unspecified osteomyelitis, site unspecified
73021	Unspecified osteomyelitis, shoulder region
73022	Unspecified osteomyelitis, upper arm
73023	Unspecified osteomyelitis, forearm
73024	Unspecified osteomyelitis, hand
73025	Unspecified osteomyelitis, pelvic region and thigh
73026	Unspecified osteomyelitis, lower leg
73027	Unspecified osteomyelitis, ankle and foot
73028	Unspecified osteomyelitis, other specified sites
73029	Unspecified osteomyelitis, multiple sites
7308	Other infections involving bone in diseases classified elsewhere
73080	Other infections involving bone in diseases classified elsewhere, site unspecified
73081	Other infections involving bone in diseases classified elsewhere, shoulder region
73082	Other infections involving bone in diseases classified elsewhere, upper arm
73083	Other infections involving bone in diseases classified elsewhere, forearm
73084	Other infections involving bone in diseases classified elsewhere, hand
73085	Other infections involving bone in diseases classified elsewhere, pelvic region and thigh
73086	Other infections involving bone in diseases classified elsewhere, lower leg
73087	Other infections involving bone in diseases classified elsewhere, ankle and foot
73088	Other infections involving bone in diseases classified elsewhere, other specified sites
73089	Other infections involving bone in diseases classified elsewhere, multiple sites
7309	Unspecified infection of bone
73090	Unspecified infection of bone, site unspecified
73091	Unspecified infection of bone, shoulder region
73092	Unspecified infection of bone, upper arm
73093	Unspecified infection of bone, forearm
73094	Unspecified infection of bone, hand
73095	Unspecified infection of bone, pelvic region and thigh
73096	Unspecified infection of bone, lower leg
73097	Unspecified infection of bone, ankle and foot
73098	Unspecified infection of bone, other specified sites
73099	Unspecified infection of bone, multiple sites
7701	Fetal and newborn aspiration
77010	Fetal and newborn aspiration, unspecified
77012	Meconium aspiration with respiratory symptoms
77014	Aspiration of clear amniotic fluid with respiratory symptoms
77016	Aspiration of blood with respiratory symptoms
77018	Other fetal and newborn aspiration with respiratory symptoms
77086	Aspiration of postnatal stomach contents with respiratory symptoms
7714	Omphalitis of the newborn
7715	Neonatal infective mastitis
7717	Neonatal Candida infection
7718	Other type of infection specific of perinatal period
77181	Septicemia [sepsis] of newborn
77182	Urinary tract infection of newborn
77183	Bacteremia of newborn
77189	Other infections specific to the perinatal period
7775	Necrotizing enterocolitis of the fetus or of the newborn
7776	Perinatal intestinal perforation
78031	Febrile convulsions (simple), unspecified
78032	Complex febrile convulsions
7806	Fever
7816	Meningismus
7817	Tetany
7854	Gangrene
7855	Shock without mention of trauma
78550	Shock, unspecified
78552	Septic shock
78559	Other shock without mention of trauma
7907	Bacteremia
7953	Unspecified positive culture findings
79539	Other nonspecific positive culture findings
8005	Open fracture of vault of skull without mention of intracranial injury
80050	Open fracture of vault of skull without mention of intracranial injury, unspecified state of consciousness
80051	Open fracture of vault of skull without mention of intracranial injury, with no loss of consciousness
80052	Open fracture of vault of skull without mention of intracranial injury, with brief [less than one hour] loss of consciousness
80053	Open fracture of vault of skull without mention of intracranial injury, with moderate [1-24 hours] loss of consciousness
80054	Open fracture of vault of skull without mention of intracranial injury, with prolonged [more than 24 hours] loss of consciousness and return to pre-existing conscious level
80055	Open fracture of vault of skull without mention of intracranial injury, with prolonged [more than 24 hours] loss of consciousness, without return to pre-existing conscious level
80056	Open fracture of vault of skull without mention of intracranial injury, with loss of consciousness of unspecified duration
80059	Open fracture of vault of skull without mention of intracranial injury, with concussion, unspecified
8006	Open fracture of vault of skull with cerebral laceration and contusion
80060	Open fracture of vault of skull with cerebral laceration and contusion, unspecified state of consciousness
80061	Open fracture of vault of skull with cerebral laceration and contusion, with no loss of consciousness
80062	Open fracture of vault of skull with cerebral laceration and contusion, with brief [less than one hour] loss of consciousness
80063	Open fracture of vault of skull with cerebral laceration and contusion, with moderate [1-24 hours] loss of consciousness
80064	Open fracture of vault of skull with cerebral laceration and contusion, with prolonged [more than 24 hours] loss of consciousness and return to pre-existing conscious level
80065	Open fracture of vault of skull with cerebral laceration and contusion, with prolonged [more than 24 hours] loss of consciousness, without return to pre-existing conscious level
80066	Open fracture of vault of skull with cerebral laceration and contusion, with loss of consciousness of unspecified duration
80069	Open fracture of vault of skull with cerebral laceration and contusion, with concussion, unspecified
8007	Open fracture of vault of skull with subarachnoid, subdural, and extradural hemorrhage
80070	Open fracture of vault of skull with subarachnoid, subdural, and extradural hemorrhage, unspecified state of consciousness
80071	Open fracture of vault of skull with subarachnoid, subdural, and extradural hemorrhage, with no loss of consciousness
80072	Open fracture of vault of skull with subarachnoid, subdural, and extradural hemorrhage, with brief [less than one hour] loss of consciousness
80073	Open fracture of vault of skull with subarachnoid, subdural, and extradural hemorrhage, with moderate [1-24 hours] loss of consciousness
80074	Open fracture of vault of skull with subarachnoid, subdural, and extradural hemorrhage, with prolonged [more than 24 hours] loss of consciousness and return to pre-existing conscious level
80075	Open fracture of vault of skull with subarachnoid, subdural, and extradural hemorrhage, with prolonged [more than 24 hours] loss of consciousness, without return to pre-existing conscious level
80076	Open fracture of vault of skull with subarachnoid, subdural, and extradural hemorrhage, with loss of consciousness of unspecified duration
80079	Open fracture of vault of skull with subarachnoid, subdural, and extradural hemorrhage, with concussion, unspecified
8008	Open fracture of vault of skull with other and unspecified intracranial hemorrhage
80080	Open fracture of vault of skull with other and unspecified intracranial hemorrhage, unspecified state of consciousness
80081	Open fracture of vault of skull with other and unspecified intracranial hemorrhage, with no loss of consciousness
80082	Open fracture of vault of skull with other and unspecified intracranial hemorrhage, with brief [less than one hour] loss of consciousness
80083	Open fracture of vault of skull with other and unspecified intracranial hemorrhage, with moderate [1-24 hours] loss of consciousness
80084	Open fracture of vault of skull with other and unspecified intracranial hemorrhage, with prolonged [more than 24 hours] loss of consciousness and return to pre-existing conscious level
80085	Open fracture of vault of skull with other and unspecified intracranial hemorrhage, with prolonged [more than 24 hours] loss of consciousness, without return to pre-existing conscious level
80086	Open fracture of vault of skull with other and unspecified intracranial hemorrhage, with loss of consciousness of unspecified duration
80089	Open fracture of vault of skull with other and unspecified intracranial hemorrhage, with concussion, unspecified
8009	Open fracture of vault of skull with intracranial injury of other and unspecified nature
80090	Open fracture of vault of skull with intracranial injury of other and unspecified nature, unspecified state of consciousness
80091	Open fracture of vault of skull with intracranial injury of other and unspecified nature, with no loss of consciousness
80092	Open fracture of vault of skull with intracranial injury of other and unspecified nature, with brief [less than one hour] loss of consciousness
80093	Open fracture of vault of skull with intracranial injury of other and unspecified nature, with moderate [1-24 hours] loss of consciousness
80094	Open fracture of vault of skull with intracranial injury of other and unspecified nature, with prolonged [more than 24 hours] loss of consciousness and return to pre-existing conscious level
80095	Open fracture of vault of skull with intracranial injury of other and unspecified nature, with prolonged [more than 24 hours] loss of consciousness, without return to pre-existing conscious level
80096	Open fracture of vault of skull with intracranial injury of other and unspecified nature, with loss of consciousness of unspecified duration
8015	Open fracture of base of skull without mention of intracranial injury
80150	Open fracture of base of skull without mention of intracranial injury, unspecified state of consciousness
80151	Open fracture of base of skull without mention of intracranial injury, with no loss of consciousness
80152	Open fracture of base of skull without mention of intracranial injury, with brief [less than one hour] loss of consciousness
80153	Open fracture of base of skull without mention of intracranial injury, with moderate [1-24 hours] loss of consciousness
80154	Open fracture of base of skull without mention of intracranial injury, with prolonged [more than 24 hours] loss of consciousness and return to pre-existing conscious level
80155	Open fracture of base of skull without mention of intracranial injury, with prolonged [more than 24 hours] loss of consciousness, without return to pre-existing conscious level
80156	Open fracture of base of skull without mention of intracranial injury, with loss of consciousness of unspecified duration
80159	Open fracture of base of skull without mention of intracranial injury, with concussion, unspecified
8016	Open fracture of base of skull with cerebral laceration and contusion
80160	Open fracture of base of skull with cerebral laceration and contusion, unspecified state of consciousness
80161	Open fracture of base of skull with cerebral laceration and contusion, with no loss of consciousness
80162	Open fracture of base of skull with cerebral laceration and contusion, with brief [less than one hour] loss of consciousness
80163	Open fracture of base of skull with cerebral laceration and contusion, with moderate [1-24 hours] loss of consciousness
80164	Open fracture of base of skull with cerebral laceration and contusion, with prolonged [more than 24 hours] loss of consciousness and return to pre-existing conscious level
80165	Open fracture of base of skull with cerebral laceration and contusion, with prolonged [more than 24 hours] loss of consciousness, without return to pre-existing conscious level
80166	Open fracture of base of skull with cerebral laceration and contusion, with loss of consciousness of unspecified duration
80169	Open fracture of base of skull with cerebral laceration and contusion, with concussion, unspecified
8017	Open fracture of base of skull with subarachnoid, subdural, and extradural hemorrhage
80170	Open fracture of base of skull with subarachnoid, subdural, and extradural hemorrhage, unspecified state of consciousness
80171	Open fracture of base of skull with subarachnoid, subdural, and extradural hemorrhage, with no loss of consciousness
80172	Open fracture of base of skull with subarachnoid, subdural, and extradural hemorrhage, with brief [less than one hour] loss of consciousness
80173	Open fracture of base of skull with subarachnoid, subdural, and extradural hemorrhage, with moderate [1-24 hours] loss of consciousness
80174	Open fracture of base of skull with subarachnoid, subdural, and extradural hemorrhage, with prolonged [more than 24 hours] loss of consciousness and return to pre-existing conscious level
80175	Open fracture of base of skull with subarachnoid, subdural, and extradural hemorrhage, with prolonged [more than 24 hours] loss of consciousness, without return to pre-existing conscious level
80176	Open fracture of base of skull with subarachnoid, subdural, and extradural hemorrhage, with loss of consciousness of unspecified duration
80179	Open fracture of base of skull with subarachnoid, subdural, and extradural hemorrhage, with concussion, unspecified
8018	Open fracture of base of skull with other and unspecified intracranial hemorrhage
80180	Open fracture of base of skull with other and unspecified intracranial hemorrhage, unspecified state of consciousness
80181	Open fracture of base of skull with other and unspecified intracranial hemorrhage, with no loss of consciousness
80182	Open fracture of base of skull with other and unspecified intracranial hemorrhage, with brief [less than one hour] loss of consciousness
80183	Open fracture of base of skull with other and unspecified intracranial hemorrhage, with moderate [1-24 hours] loss of consciousness
80184	Open fracture of base of skull with other and unspecified intracranial hemorrhage, with prolonged [more than 24 hours] loss of consciousness and return to pre-existing conscious level
80185	Open fracture of base of skull with other and unspecified intracranial hemorrhage, with prolonged [more than 24 hours] loss of consciousness, without return to pre-existing conscious level
80186	Open fracture of base of skull with other and unspecified intracranial hemorrhage, with loss of consciousness of unspecified duration
80189	Open fracture of base of skull with other and unspecified intracranial hemorrhage, with concussion, unspecified
8019	Open fracture of base of skull with intracranial injury of other and unspecified nature
80190	Open fracture of base of skull with intracranial injury of other and unspecified nature, unspecified state of consciousness
80191	Open fracture of base of skull with intracranial injury of other and unspecified nature, with no loss of consciousness
80192	Open fracture of base of skull with intracranial injury of other and unspecified nature, with brief [less than one hour] loss of consciousness
80193	Open fracture of base of skull with intracranial injury of other and unspecified nature, with moderate [1-24 hours] loss of consciousness
80194	Open fracture of base of skull with intracranial injury of other and unspecified nature, with prolonged [more than 24 hours] loss of consciousness and return to pre-existing conscious level
80195	Open fracture of base of skull with intracranial injury of other and unspecified nature, with prolonged [more than 24 hours] loss of consciousness, without return to pre-existing conscious level
80196	Open fracture of base of skull with intracranial injury of other and unspecified nature, with loss of consciousness of unspecified duration
80199	Open fracture of base of skull with intracranial injury of other and unspecified nature, with concussion, unspecified
8021	Open fracture of nasal bones
8023	Open fracture of mandible
80230	Open fracture of mandible, unspecified site
80231	Open fracture of mandible, condylar process
80232	Open fracture of mandible, subcondylar
80233	Open fracture of mandible, coronoid process
80234	Open fracture of mandible, ramus, unspecified
80235	Open fracture of mandible, angle of jaw
80236	Open fracture of mandible, symphysis of body
80237	Open fracture of mandible, alveolar border of body
80238	Open fracture of mandible, body, other and unspecified
80239	Open fracture of mandible, multiple sites
8025	Open fracture of malar and maxillary bones
8027	Open fracture of orbital floor (blow-out)
8029	Open fracture of other facial bones
8035	Other open skull fracture without mention of injury
80350	Other open skull fracture without mention of injury, unspecified state of consciousness
80351	Other open skull fracture without mention of intracranial injury, with no loss of consciousness
80352	Other open skull fracture without mention of intracranial injury, with brief [less than one hour] loss of consciousness
80353	Other open skull fracture without mention of intracranial injury, with moderate [1-24 hours] loss of consciousness
80354	Other open skull fracture without mention of intracranial injury, with prolonged [more than 24 hours] loss of consciousness and return to pre-existing conscious level
80355	Other open skull fracture without mention of intracranial injury, with prolonged [more than 24 hours] loss of consciousness, without return to pre-existing conscious level
80356	Other open skull fracture without mention of intracranial injury, with loss of consciousness of unspecified duration
80359	Other open skull fracture without mention of intracranial injury, with concussion, unspecified
8036	Other open skull fracture with cerebral laceration and contusion
80360	Other open skull fracture with cerebral laceration and contusion, unspecified state of consciousness
80361	Other open skull fracture with cerebral laceration and contusion, with no loss of consciousness
80362	Other open skull fracture with cerebral laceration and contusion, with brief [less than one hour] loss of consciousness
80363	Other open skull fracture with cerebral laceration and contusion, with moderate [1-24 hours] loss of consciousness
80364	Other open skull fracture with cerebral laceration and contusion, with prolonged [more than 24 hours] loss of consciousness and return to pre-existing conscious level
80365	Other open skull fracture with cerebral laceration and contusion, with prolonged [more than 24 hours] loss of consciousness, without return to pre-existing conscious level
80366	Other open skull fracture with cerebral laceration and contusion, with loss of consciousness of unspecified duration
80369	Other open skull fracture with cerebral laceration and contusion, with concussion, unspecified
8037	Other open skull fracture with subarachnoid, subdural, and extradural hemorrhage
80370	Other open skull fracture with subarachnoid, subdural, and extradural hemorrhage, unspecified state of consciousness
80371	Other open skull fracture with subarachnoid, subdural, and extradural hemorrhage, with no loss of consciousness
80372	Other open skull fracture with subarachnoid, subdural, and extradural hemorrhage, with brief [less than one hour] loss of consciousness
80373	Other open skull fracture with subarachnoid, subdural, and extradural hemorrhage, with moderate [1-24 hours] loss of consciousness
80374	Other open skull fracture with subarachnoid, subdural, and extradural hemorrhage, with prolonged [more than 24 hours] loss of consciousness and return to pre-existing conscious level
80375	Other open skull fracture with subarachnoid, subdural, and extradural hemorrhage, with prolonged [more than 24 hours] loss of consciousness, without return to pre-existing conscious level
80376	Other open skull fracture with subarachnoid, subdural, and extradural hemorrhage, with loss of consciousness of unspecified duration
80379	Other open skull fracture with subarachnoid, subdural, and extradural hemorrhage, with concussion, unspecified
8038	Other open skull fracture with other and unspecified intracranial hemorrhage
80380	Other open skull fracture with other and unspecified intracranial hemorrhage, unspecified state of consciousness
80381	Other open skull fracture with other and unspecified intracranial hemorrhage, with no loss of consciousness
80382	Other open skull fracture with other and unspecified intracranial hemorrhage, with brief [less than one hour] loss of consciousness
80383	Other open skull fracture with other and unspecified intracranial hemorrhage, with moderate [1-24 hours] loss of consciousness
80384	Other open skull fracture with other and unspecified intracranial hemorrhage, with prolonged [more than 24 hours] loss of consciousness and return to pre-existing conscious level
80385	Other open skull fracture with other and unspecified intracranial hemorrhage, with prolonged [more than 24 hours] loss of consciousness, without return to pre-existing conscious level
80386	Other open skull fracture with other and unspecified intracranial hemorrhage, with loss of consciousness of unspecified duration
80389	Other open skull fracture with other and unspecified intracranial hemorrhage, with concussion, unspecified
8039	Other open skull fracture with intracranial injury of other and unspecified nature
80390	Other open skull fracture with intracranial injury of other and unspecified nature, unspecified state of consciousness
80391	Other open skull fracture with intracranial injury of other and unspecified nature, with no loss of consciousness
80392	Other open skull fracture with intracranial injury of other and unspecified nature, with brief [less than one hour] loss of consciousness
80393	Other open skull fracture with intracranial injury of other and unspecified nature, with moderate [1-24 hours] loss of consciousness
80394	Other open skull fracture with intracranial injury of other and unspecified nature, with prolonged [more than 24 hours] loss of consciousness and return to pre-existing conscious level
80395	Other open skull fracture with intracranial injury of other and unspecified nature, with prolonged [more than 24 hours] loss of consciousness, without return to pre-existing conscious level
80396	Other open skull fracture with intracranial injury of other and unspecified nature, with loss of consciousness of unspecified duration
80399	Other open skull fracture with intracranial injury of other and unspecified nature, with concussion, unspecified
8045	Open fractures involving skull or face with other bones, without mention of intracranial injury
80450	Open fractures involving skull or face with other bones, without mention of intracranial injury, unspecified state of consciousness
80451	Open fractures involving skull or face with other bones, without mention of intracranial injury, with no loss of consciousness
80452	Open fractures involving skull or face with other bones, without mention of intracranial injury, with brief [less than one hour] loss of consciousness
80453	Open fractures involving skull or face with other bones, without mention of intracranial injury, with moderate [1-24 hours] loss of consciousness
80454	Open fractures involving skull or face with other bones, without mention of intracranial injury, with prolonged [more than 24 hours] loss of consciousness and return to pre-existing conscious level
80455	Open fractures involving skull or face with other bones, without mention of intracranial injury, with prolonged [more than 24 hours] loss of consciousness, without return to pre-existing conscious level
80456	Open fractures involving skull or face with other bones, without mention of intracranial injury, with loss of consciousness of unspecified duration
80459	Open fractures involving skull or face with other bones, without mention of intracranial injury, with concussion, unspecified
8046	Open fractures involving skull or face with other bones, with cerebral laceration and contusion
80460	Open fractures involving skull or face with other bones, with cerebral laceration and contusion, unspecified state of consciousness
80461	Open fractures involving skull or face with other bones, with cerebral laceration and contusion, with no loss of consciousness
80462	Open fractures involving skull or face with other bones, with cerebral laceration and contusion, with brief [less than one hour] loss of consciousness
80463	Open fractures involving skull or face with other bones, with cerebral laceration and contusion, with moderate [1-24 hours] loss of consciousness
80464	Open fractures involving skull or face with other bones, with cerebral laceration and contusion, with prolonged [more than 24 hours] loss of consciousness and return to pre-existing conscious level
80465	Open fractures involving skull or face with other bones, with cerebral laceration and contusion, with prolonged [more than 24 hours] loss of consciousness, without return to pre-existing conscious level
80466	Open fractures involving skull or face with other bones, with cerebral laceration and contusion, with loss of consciousness of unspecified duration
80469	Open fractures involving skull or face with other bones, with cerebral laceration and contusion, with concussion, unspecified
8047	Open fractures involving skull or face with other bones with subarachnoid, subdural, and extradural hemorrhage
80470	Open fractures involving skull or face with other bones with subarachnoid, subdural, and extradural hemorrhage, unspecified state of consciousness
80471	Open fractures involving skull or face with other bones with subarachnoid, subdural, and extradural hemorrhage, with no loss of consciousness
80472	Open fractures involving skull or face with other bones with subarachnoid, subdural, and extradural hemorrhage, with brief [less than one hour] loss of consciousness
80473	Open fractures involving skull or face with other bones with subarachnoid, subdural, and extradural hemorrhage, with moderate [1-24 hours] loss of consciousness
80474	Open fractures involving skull or face with other bones with subarachnoid, subdural, and extradural hemorrhage, with prolonged [more than 24 hours] loss of consciousness and return to pre-existing conscious level
80475	Open fractures involving skull or face with other bones with subarachnoid, subdural, and extradural hemorrhage, with prolonged [more than 24 hours] loss of consciousness, without return to pre-existing conscious level
80476	Open fractures involving skull or face with other bones with subarachnoid, subdural, and extradural hemorrhage, with loss of consciousness of unspecified duration
80479	Open fractures involving skull or face with other bones with subarachnoid, subdural, and extradural hemorrhage, with concussion, unspecified
8048	Open fractures involving skull or face with other bones, with other and unspecified intracranial hemorrhage
80480	Open fractures involving skull or face with other bones, with other and unspecified intracranial hemorrhage, unspecified state of consciousness
80481	Open fractures involving skull or face with other bones, with other and unspecified intracranial hemorrhage, with no loss of consciousness
80482	Open fractures involving skull or face with other bones, with other and unspecified intracranial hemorrhage, with brief [less than one hour] loss of consciousness
80483	Open fractures involving skull or face with other bones, with other and unspecified intracranial hemorrhage, with moderate [1-24 hours] loss of consciousness
80484	Open fractures involving skull or face with other bones, with other and unspecified intracranial hemorrhage, with prolonged [more than 24 hours] loss of consciousness and return to pre-existing conscious level
80485	Open fractures involving skull or face with other bones, with other and unspecified intracranial hemorrhage, with prolonged [more than 24 hours] loss consciousness, without return to pre-existing conscious level
80486	Open fractures involving skull or face with other bones, with other and unspecified intracranial hemorrhage, with loss of consciousness of unspecified duration
80489	Open fractures involving skull or face with other bones, with other and unspecified intracranial hemorrhage, with concussion, unspecified
8049	Open fractures involving skull or face with other bones, with intracranial injury of other and unspecified nature
80490	Open fractures involving skull or face with other bones, with intracranial injury of other and unspecified nature, unspecified state of consciousness
[truncated: 969 more rows]
